# Supplementary material for: Molecular basis of Mitomycin C enhanced corneal sensory nerve repair after debridement wounding
Source: Sci Rep. 2018 Nov 16;8:16960. doi: 10.1038/s41598-018-35090-3 (PMC6240058; doi:10.1038/s41598-018-35090-3)
Supplement: Supplementary file 2 — Supplementary Table 2 [file 41598_2018_35090_MOESM2_ESM.xlsx]

## Sheet: Sheet1
Supplementary Table 2 for: Molecular basis of Mitomycin C enhanced corneal sensory nerve repair after debridement wounding Mary Ann Stepp1,2*, Sonali Pal-Ghosh1, Gauri Tadvalkar1, Luowei Li3, Stephen R. Brooks4, and Maria I. Morasso5 1 Department of Anatomy and Cell Biology, George Washington University School of Medicine and Health Sciences, Washington DC 20037, USA 2 Department of Ophthalmology…

## Sheet: Sheet2
			epiW:C				strW:C				enriched strW:C					epiMC:C				strMC:C				enriched strMC:C					epiMW:MC				strMW:MC				enriched strMW:MC					epiMW:W				strMW:W
		epi		2x up+down		stroma		2x up 2x down		stroma		2x up 2x down			epi		2x up 2x down		stroma		2x up 2x down		stroma		2x up 2x down			epi		2x up 2x down		stroma		2x up 2x down		stroma		2x up 2x down			epi		2x up 2x down		stroma		2x up 2x down		4v3 unique stroma genes 2.0x up+down
		Probeset ID	qvalue(p-value(3 vs. 1))	Fold-Change		Probeset ID	qvalue(p-value(3 vs. 1))	Fold-Change		Probeset ID	qvalue(p-value(3 vs. 1))	Fold-Change			Probeset ID	qvalue(p-value(2 vs. 1))	Fold-Change		Probeset ID	qvalue(p-value(2 vs. 1))	Fold-Change		Probeset ID	qvalue(p-value(2 vs. 1))	Fold-Change			Probeset ID	qvalue(p-value(2 vs. 1))	Fold-Change		Probeset ID	qvalue(p-value(2 vs. 1))	Fold-Change		Probeset ID	qvalue(p-value(2 vs. 1))	Fold-Change			Probeset ID	qvalue(p-value(2 vs. 1))	Fold-Change		Probeset ID	qvalue(p-value(2 vs. 1))	Fold-Change		Probeset ID
		Krt16	3.43791e-06	134.181		Krt16	4.38064e-05	210.322		Ccl2	0.000400035	174.671			Mcam	0.00054198	13.3081		Krt16	0.00697287	34.3299		Ccl8	0.0604864	9.78303			Fosl1	1.765e-07	50.6684		Ccl5	0.0230222	32.3611		Ccl5	0.0230222	32.3611			Mcam	6.5692e-06	44.3655		Gm10052	0.255197	26.524		Gm10052
		Dynap	1.95845e-06	91.7148		Ccl2	0.000400035	174.671		Saa3	0.0046143	144.204			BC037156	0.000932634	13.2758		S100a9	0.00594389	22.3973		Defb9	0.18018	8.83272			Sprr1b	5.265e-06	41.2483		Ccl2	0.059391	21.4405		Ccl2	0.059391	21.4405			Ddit4l	2.19765e-07	29.1353		Mcam	0.0030703	16.987		Gm5424
		Sprr1b	1.95845e-06	67.7719		Saa3	0.0046143	144.204		Ccl7	0.00196781	74.0357			Krt16	0.0105853	9.87599		S100a8	0.0189538	20.8756		Wfdc17	0.0303494	7.6118			Dynap	2.17129e-05	28.1956		Saa3	0.395865	15.3999		Saa3	0.395865	15.3999			Mlana	1.14269e-05	17.7158		Ddit4l	0.0130872	9.42017		Snora81
		Ppbp	0.000282077	55.0627		Gm5416	9.35196e-05	115.934		Ccl8	0.00110116	44.241			Sprr2f	0.00550931	7.80623		Mmp3	0.102157	20.542		Gm5483	0.309026	7.52116			Sprr2h	3.46594e-06	28.0727		Cxcl11	0.0880741	15.1683		Cxcl11	0.0880741	15.1683			Cpt1c	2.36972e-07	17.3417		Gm5424	0.25891	7.71234		Gm7367
		Sprr1a	2.71499e-08	52.2181		Mmp3	0.00364174	89.6812		Ccl5	0.00131845	36.9749			Sprr2g	0.00134644	6.75758		Krt17	0.0167865	16.1289		Cryba1	0.630779	7.45638			Mmp13	3.7169e-06	27.0805		Cxcl1	0.179862	11.674		Ccl7	0.30044	9.53265			Serpine2	7.57638e-06	17.0805		Eda2r	0.00229212	7.5856		Snora64
		Gm5416	7.07471e-06	49.4168		Timp1	0.00090017	80.6401		Cxcl11	0.00208529	35.4053			Klk6	6.00547e-05	6.22344		Timp1	0.0505266	14.0502		Gm94	0.2693	7.141			Lce3d	9.21801e-07	25.8739		Krt16	0.0607628	10.065		Snora64	0.480732	6.61515			Abcb1b	4.52172e-06	12.4001		2310008N11Rik	0.131289	7.28081		Gm12669
		Fxyd5	8.7427e-08	44.3051		Ccl7	0.00196781	74.0357		Gm5483	0.0218283	17.9431			Ppbp	0.20747	5.73773		Gm5416	0.0261815	12.516		Ccl2	0.185179	6.49986			Fxyd5	2.81721e-07	25.717		Ccl7	0.30044	9.53265		Cxcl10	0.0436461	5.98988			Nkx2-9	1.87528e-06	11.6156		Sulf2	0.00744797	6.36096		Ipw
		Csn3	8.39008e-08	37.351		S100a9	7.38083e-05	55.6661		Crisp1	0.0246873	15.282			S100a8	0.0222272	5.45474		Dmkn	0.0146799	12.3131		Crisp1	0.374359	6.12697			Nppb	9.25491e-07	20.8703		Lcn2	0.0341544	9.30363		Gm10052	0.876471	4.5862			Lce3d	7.00114e-05	11.3005		Snora81	0.259885	6.17796		Snora52
		Cdsn	1.29601e-07	36.6546		S100a8	0.000802338	45.6498		Mmp12	0.00406653	13.8128			H19	0.0233525	5.14612		Stfa2	0.0382764	11.6945		Ccl6	0.106852	6.10962			Krt16	0.000157243	20.1207		Snora64	0.480732	6.61515		Il1rl1	0.480732	4.18608			Eda2r	1.8656e-06	11.2766		Gm7367	0.25891	6.1177		Sstr4
		Lypd5	1.72139e-07	31.7042		Ccl8	0.00110116	44.241		Lilrb4a	0.00119414	13.4473			Csn3	0.00101186	5.05048		Ly6c2	0.000196676	10.29		Crygs	0.65648	6.05078			Plaur	1.71606e-06	19.641		Cxcl10	0.0436461	5.98988		Steap4	0.246057	3.7014			Ptp4a3	1.3711e-07	10.3665		Snora64	0.255197	6.0847		Clk2-scamp3
		Stfa2	1.97829e-06	29.8645		Sprr1a	4.34457e-05	38.7867		Hist1h3c	0.0226171	13.1498			Mmp3	0.227438	5.0219		Ccl8	0.0604864	9.78303		Saa3	0.512172	6.01613			Ngf	1.07531e-07	19.5581		Nppb	0.356929	5.90829		Ccl8	0.646698	3.15072			4833427G06Rik	9.10525e-05	9.2167		Gm12669	0.339377	6.02211		Lrit3
		Serpine1	4.03572e-06	28.0751		Ccl5	0.00131845	36.9749		Il1rl1	0.00772263	13.0749			Ddit4l	0.000311465	5.01695		Defb9	0.18018	8.83272		Krtdap	0.322092	6.00629			Klk7	7.73139e-07	19.4381		Timp1	0.421775	5.33024		H2-Q7	0.121927	3.1418			2310008N11Rik	0.000165475	8.86804		Ipw	0.255197	5.83276		Srp54b
		Fosl1	5.37505e-07	27.3541		Cxcl11	0.00208529	35.4053		Ms4a4c	0.00156747	12.8916			Serpine2	0.00191546	4.88384		Sprr1a	0.0096784	8.16372		Lilrb4a	0.0382764	5.97977			Krt20	1.51798e-07	17.2847		Ngf	0.0503557	4.69432		Olfml3	0.0761869	3.07478			Plod2	7.03371e-06	8.18587		Snora52	0.239601	5.69843		Oaz1-ps
		Mmp13	3.48318e-06	27.26		Krt17	0.000773784	32.8061		Stfa1	0.00418299	12.0923			Krt17	0.0443703	4.86443		Serpinb3a	0.331143	7.89154		Cryba2	0.637901	5.92052			Slc16a3	3.31376e-07	16.9211		Icam1	0.0994529	4.60531		Serpina3n	0.556091	3.06712			Scn1b	6.5692e-06	7.99387		Atg9b	0.000698251	5.30445		Adnp
		Asns	1.3312e-08	26.8396		Stfa2	0.0013718	30.6849		Cxcl10	0.000757747	11.5204			Sulf2	0.000311465	4.83713		Wfdc17	0.0303494	7.6118		Cryaa	0.65974	5.78794			Il24	1.06233e-06	16.754		Gm10052	0.876471	4.5862		Msr1	0.123751	2.96555			9530053A07Rik	1.3711e-07	7.39053		Sstr4	0.286601	5.2318		Cerkl
		Fblim1	2.28524e-08	26.7326		Ly6c2	2.36161e-06	27.8669		Clec4d	0.000934824	11.2762			Gm5416	0.0405437	4.76647		Ly6d	0.102157	7.60855		Mir6385	0.541853	5.67577			Dmkn	8.09868e-05	15.974		Sprr1b	0.656709	4.38351		Chil1	0.476169	2.90287			Cgref1	0.00143234	7.28887		Clk2-scamp3	0.255197	5.13769		Exoc4
		Hmga2	2.04858e-08	25.4594		Csn3	0.000974681	26.1291		Lilr4b	0.00146628	11.1379			Fabp4	0.00644805	4.76477		Gm5483	0.309026	7.52116		Grifin	0.641194	5.64323			Tnfrsf23	1.62721e-07	15.8863		Socs3	0.0230222	4.37246		Ms4a4c	0.458675	2.84235			Zfp365	1.81867e-05	7.01231		Lrit3	0.254574	4.97215		Zdhhc22
		Dmkn	2.41433e-05	24.2118		Lcn2	0.000438413	23.8779		BC100530	0.00494172	10.9231			Sprr1a	0.000835322	4.62391		Cryba1	0.630779	7.45638		Crybb2	0.667204	5.59042			Gm5416	0.000111587	15.7023		Tm4sf1	0.21677	4.26845		Glipr2	0.53086	2.81969			D630023F18Rik	1.19021e-05	6.17077		Srp54b	0.255533	4.92949		Pdpr
		Ngf	3.71615e-08	23.9097		Krt14	0.000115145	23.1242		Wfdc17	0.00296783	9.3495			Cdsn	0.0020152	4.58551		Gm94	0.2693	7.141		Neil3	0.15087	5.43778			Lypd5	1.11802e-06	15.4443		Tnfrsf23	0.110642	4.25444		Mmp12	0.656323	2.7904			Sprr2h	0.00266187	5.88312		Oaz1-ps	0.278091	4.86612		Stx1b
		Krt14	1.29601e-07	23.8944		Dmkn	0.000757747	22.0289		Ccl6	0.0100897	8.82123			Dynap	0.0407145	4.57668		Krt14	0.0165664	6.92236		Gm4736	0.385935	5.06734			Serpine1	2.41652e-05	14.6039		Il1rl1	0.480732	4.18608		Fcgr1	0.258911	2.6249			Alox5	2.47499e-05	5.6808		Ms4a10	0.203646	4.8079		Mfap1b
		Krt17	5.63301e-05	21.5484		Krtdap	0.0106726	21.2107		Lce3f	0.0695874	8.78765			Dmkn	0.0452508	4.34726		BC037156	0.0382028	6.85562		Crygn	0.630779	5.02755			Cemip	2.535e-07	14.532		Ptgs2	0.615411	4.15085		Layn	0.832592	2.60427			Sulf2	3.76482e-05	5.25691		Abcb1b	0.0667681	4.80376		Slfn9
		Akr1b8	4.14417e-09	21.5275		Gm5483	0.0218283	17.9431		Hist2h3b	0.0625932	8.75102			Tgoln2	0.335719	4.24947		Esco2	0.0720407	6.80548		Depdc1a	0.0710895	5.01442			Nipal4	1.765e-07	14.3068		Bcl3	0.0917478	4.09611		Ms4a6d	0.43618	2.57506			Fas	0.000106265	5.00293		Adnp	0.274693	4.78957		Tox2
		Fabp4	3.07702e-06	21.3714		Cxcl1	0.00990001	17.7834		Defb9	0.0410205	8.7017			Ddias	0.00167337	4.11046		Aadac	0.102759	6.69525		Cryba4	0.666416	5.0144			Krt18	1.70833e-07	14.239		Sprr1a	0.0716727	4.03429		Bst2	0.110642	2.53042			Ms4a10	6.0617e-06	4.99539		Cerkl	0.255197	4.77787		Uhmk1
		Slc16a3	1.56303e-07	21.3148		Sprr1b	0.0155053	17.2746		SlcUbl4a	0.043043	8.09346			Ly6c2	0.0971816	4.09473		Ddit4l	0.0275129	6.62741		Snora43	0.318695	4.96081			Sbsn	2.24529e-06	13.9678		Gdf15	0.140711	4.00824		Hist2h3b	0.847182	2.52166			Nipal4	7.00114e-05	4.90769		Exoc4	0.24959	4.68084		Fam171b
		Actn1	2.32905e-06	19.5431		Crisp1	0.0246873	15.282		Crct1	0.0728642	7.91544			Slfn1	0.00455157	4.0458		Ccl2	0.185179	6.49986		Ms4a4c	0.0696002	4.93269			Ptgs2	7.64684e-08	13.5194		Plaur	0.0917478	3.99292		Ly6c2	0.0761869	2.48986			Trp53inp1	9.08488e-05	4.8787		Zdhhc22	0.261148	4.57497		Tnks
		Tnfrsf23	6.47928e-08	19.2078		BC037156	0.0013718	13.8532		Chil1	0.0054809	7.86946			Sprr2d	0.0259016	3.9697		Crisp1	0.374359	6.12697		Lgsn	0.720095	4.90804			Sult2b1	1.70833e-07	13.2499		Sult2b1	0.0179794	3.9445		Scnn1g	0.718247	2.39135			Sncg	0.000103624	4.81635		Pdpr	0.255197	4.49473		Rdh8
		Sbsn	8.53564e-07	18.835		Mmp12	0.00406653	13.8128		Spp1	0.0128472	7.39684			Timp1	0.0036473	3.96499		Ccl6	0.106852	6.10962		Crybb1	0.690507	4.76929			Sh2d5	7.64684e-08	13.1892		Csn3	0.373347	3.87458		Hist1h3b	0.871101	2.38478			Tnfrsf18	1.03658e-05	4.77953		Stx1b	0.255533	4.39774		Ston1
		Col18a1	7.31852e-07	18.4842		Serpinb3a	0.039352	13.5919		Stfa3	0.00772263	6.88569			Serpina3n	0.00526203	3.90464		Ncapg	0.0455291	6.06695		Ccnb1	0.0399714	4.76622			Fhl2	1.75183e-07	13.1786		Gm5416	0.384124	3.84724		Clec4n	0.706634	2.37421			Klk7	0.000841919	4.6119		Mfap1b	0.26077	4.35049		Rest
		Sh2d5	1.95052e-08	17.9214		Lilrb4a	0.00119414	13.4473		Ms4a6d	0.00356527	6.8022			Mlana	0.00606715	3.85672		Crygs	0.65648	6.05078		Cryab	0.630779	4.764			Tead4	2.75224e-07	12.5129		Eda2r	0.0436461	3.75294		A730008H23Rik	0.911798	2.3604			BC037156	0.00933259	4.39259		Slfn9	0.259575	4.29287		Peg3
		Smim3	4.23847e-08	17.259		Dynap	0.00287394	13.4139		Cenpk	0.0276631	6.80147			Cpt1c	0.000391184	3.75801		Saa3	0.512172	6.01613		Slfn4	0.0261815	4.72488			Fblim1	1.70077e-07	12.3291		Steap4	0.246057	3.7014		Lrg1	0.815522	2.35687			Ces2e	2.60787e-05	4.18619		Tox2	0.255197	4.28897		A730008H23Rik
		Msn	2.54546e-06	17.0621		Lce3c	0.000802338	13.3025		Cenpw	0.00196781	6.73885			Ly6d	0.185358	3.71091		Krtdap	0.322092	6.00629		Crygb	0.711306	4.63976			Fam167a	9.15504e-07	12.262		Egr1	0.270119	3.55105		Steap1	0.568278	2.32733			Fam212b	6.5692e-06	4.03978		Uhmk1	0.255197	4.25801		Lrrc8b
		Adm2	5.33697e-08	16.224		Hist1h3c	0.0226171	13.1498		Cdkn3	0.0293296	6.73264			Lce3c	0.00325637	3.68044		Lilrb4a	0.0382764	5.97977		Cryga	0.708376	4.57213			Sprr1a	7.29481e-07	11.9432		Prl6a1	0.110642	3.525		Clec4a1	0.376066	2.32124			Atg9b	6.0617e-06	3.99937		Fam171b	0.262888	4.2529		Zbed6
		Timp1	1.02099e-06	15.3396		Il1rl1	0.00772263	13.0749		Tmsb15b2	0.113991	6.32271			Asns	0.000311465	3.64827		Cryba2	0.637901	5.92052		Efcab11	0.0399714	4.42903			Stfa2	2.80191e-05	11.4191		B3galt5	0.179862	3.44507		Hist1h2bl	0.912341	2.31565			Tnfaip2	0.00241754	3.91329		Tnks	0.255533	4.23344		Gna12
		Fhl2	1.00134e-07	14.7154		Ms4a4c	0.00156747	12.8916		Pttg1	0.00545636	6.26798			Snord33	0.333009	3.58113		Cryaa	0.65974	5.78794		Ckap2	0.180816	4.41192			Oaf	3.56005e-07	11.4155		Fhl3	0.114201	3.3647		Clec4d	0.53022	2.30789			Ccng1	0.000306944	3.80997		Rdh8	0.255969	4.10787		Msi1
		Myo1b	1.91028e-08	14.1526		Cnfn	0.00249829	12.8061		Depdc1a	0.00837901	6.16244			Ly6c1	0.000311465	3.39551		Sprr2f	0.0946771	5.70324		Crygf	0.724357	4.35567			Smim3	1.70833e-07	11.3266		Angptl7	0.388755	3.36233		Sod3	0.743193	2.30206			Rhbdl1	0.0006881	3.61515		Ston1	0.269567	4.0247		Sprtn
		Fscn1	1.08255e-07	13.4567		Esp6	0.0275173	12.3565		Ccl4	0.0606327	6.10238			S100a9	0.0389222	3.35117		Mir6385	0.541853	5.67577		Crygc	0.721969	4.34902			Egr1	1.39188e-05	11.2685		Fhl2	0.110642	3.35254		Il1b	0.480278	2.29093			Ak1	2.82917e-06	3.56456		Rest	0.259575	4.02013		Sesn2
		Fam167a	5.77416e-07	13.4531		Stfa1	0.00418299	12.0923		1810009A15Rik	0.00804195	6.07772			Msn	0.0140049	3.34287		Shcbp1	0.127606	5.6545		Ccl7	0.460338	4.33734			Lce3c	1.69978e-06	11.2611		Klk6	0.0341544	3.31512		Srgn	0.790003	2.28975			Sprr2g	0.00579123	3.52142		Peg3	0.255947	3.96027		Wasf3
		Plaur	4.79078e-06	13.1881		Tm4sf1	0.00196781	11.8614		Bpifb1	0.0226171	5.96211			Ifit3	0.0187812	3.31402		Cenpk	0.17574	5.6465		Clec4d	0.052515	4.28184			Sncg	5.34238e-07	11.2049		Atg9b	0.0179794	3.31286		Csf1	0.421105	2.26769			Cox6b2	0.0128421	3.4959		A730008H23Rik	0.309286	3.95179		Sgtb
		Lce3c	9.51857e-07	12.9689		Akr1b8	0.00176546	11.6403		Cenpa	0.000757747	5.80578			Snord34	0.549255	3.27948		Grifin	0.641194	5.64323		Cox8b	0.433984	4.26117			Cryba4	8.66288e-06	10.5858		Akr1b8	0.356929	3.27673		Mrgprf	0.81981	2.26203			Gm12338	0.0548128	3.4953		Lrrc8b	0.265991	3.92507		Fam83b
		Aldh1l2	5.41029e-07	12.1066		Cxcl10	0.000757747	11.5204		Snora61	0.196074	5.75755			Esco2	0.0135058	3.25658		Cdk1	0.0165664	5.59528		Bfsp2	0.709924	4.25917			Hmga2	1.75183e-07	10.2547		Cpn1	0.463651	3.20374		Nlgn3	0.789104	2.23962			Snord32a	0.282523	3.46798		Zbed6	0.25891	3.86536		Gm13363
		Emp3	2.09527e-06	11.9303		Clec4d	0.000934824	11.2762		Mxd3	0.00417757	5.64862			Akr1b8	0.000307706	3.14142		Crybb2	0.667204	5.59042		Snord47	0.607885	4.12453			Tmem63c	1.75183e-07	10.127		SlcUbl4a	0.791579	3.17807		Vsig10l	0.246057	2.23353			Fam3b	7.91152e-05	3.46633		Gna12	0.255533	3.84364		Ulbp1
		Nat8l	8.88985e-08	11.6727		Lilr4b	0.00146628	11.1379		Mir682	0.0879364	5.48341			Krt14	0.00475258	3.12991		Aurkb	0.0399714	5.58951		Crybb3	0.712026	4.11075			Snai3	3.3345e-07	9.82385		Ccl8	0.646698	3.15072		Cxcl17	0.54958	2.22403			Lif	0.00042147	3.45688		Msi1	0.25891	3.82466		Ddi2
		Ercc1	1.00134e-07	11.5117		Ly6d	0.0103152	10.9826		Gm5941	0.0188042	5.46412			Igfbp3	0.289548	3.11925		Ddias	0.041657	5.52838		Mir682	0.484016	4.10856			Myo1b	8.82182e-08	9.63114		H2-Q7	0.121927	3.1418		Sbno2	0.447671	2.20248			Pmaip1	0.00194633	3.34851		Sprtn	0.26717	3.82014		S100pbp
		Scd3	8.49919e-09	11.459		BC100530	0.00494172	10.9231		Neil3	0.034837	5.28913			Rad54l	0.00325637	3.02207		Tnfrsf18	0.0096784	5.45675		Snord104	0.637407	4.07765			Cgref1	8.96145e-05	9.3395		Klk10	0.0861583	3.1412		Klk11	0.0716727	2.19409			Btg2	5.77767e-07	3.30192		Sesn2	0.169856	3.81809		Dsg1b
		Krt18	2.34204e-07	11.2909		Hist1h2ap	0.00382559	10.22		Il1b	0.00484384	5.22483			Stfa2	0.051495	2.98752		Neil3	0.15087	5.43778		1810009A15Rik	0.113289	4.06033			Col18a1	6.62264e-06	9.22911		Mcam	0.31221	3.13723		Ulbp1	0.855722	2.17662			Nppb	0.00568926	3.29032		Trp53inp1	0.019621	3.7541		Nr2c2
		Il24	3.30717e-06	11.1525		Fxyd5	0.000115145	9.88403		Msr1	0.00180037	5.19935			Mcm10	0.000317483	2.96433		Lce3c	0.0382764	5.35299		Cryge	0.737512	4.04639			Tnfaip2	9.80704e-06	9.19375		Krt14	0.219913	3.08333		Tpsab1	0.832592	2.13132			Aen	1.35159e-05	3.28759		Wasf3	0.265682	3.74128		Kdr
		Igfbp3	0.00132389	10.7465		Wfdc17	0.00296783	9.3495		E030024N20Rik	0.0237278	5.17309			Slc26a4	0.0371884	2.92274		Ube2c	0.0149305	5.34216		Cenpw	0.0463191	4.04055			Krt14	2.10941e-06	9.12762		Olfml3	0.0761869	3.07478		R3hdml	0.9643	2.12811			Slc39a14	0.000247656	3.25928		Sgtb	0.255197	3.73989		Ina
		Krt20	3.34982e-07	10.4656		Klk6	6.49547e-05	9.1869		Cks2	0.00692219	5.13474			Ptp4a3	0.000311465	2.89711		2310008N11Rik	0.134061	5.27597		Cdkn3	0.330358	3.99889			Actn1	2.61049e-05	9.01311		Nat8l	0.0917478	3.07353		Zc3h12a	0.356929	2.1223			Mgmt	7.91152e-05	3.23866		Fam83b	0.297418	3.73804		Arhgap5
		Adam8	1.32918e-05	10.1572		Serpina3n	0.0069676	9.06556		Clec4a1	0.00279491	5.10064			Cenph	0.000311465	2.89362		Pbk	0.122759	5.19722		Crygd	0.748327	3.99754			Fst	2.02252e-07	8.57982		Serpina3n	0.556091	3.06712		Dsg3	0.832592	2.11939			Nme4	0.0343083	3.20482		Gm13363	0.255533	3.73673		Slc25a30
		Cpn1	4.31094e-07	10.0384		Sprr2f	0.00688926	8.90775		Birc5	0.00170294	5.02559			Fanci	0.000733373	2.88207		Dynap	0.111308	5.1438		Kif20a	0.122722	3.94698			Rrad	3.15356e-06	8.35147		Slc25a48	0.313368	3.05124		Il20ra	0.51134	2.11928			Slc2a9	9.40208e-06	3.19722		Ulbp1	0.260086	3.71425		Megf9
		Cryba4	1.0367e-05	9.85051		Ccl6	0.0100897	8.82123		Bst2	0.00090017	4.95917			Abcb1b	0.00517774	2.87039		Gpx2	0.0303494	5.07379		S100a4	0.41035	3.8825			Socs3	1.17684e-06	8.27465		Tnfrsf12a	0.179862	3.04887		Epha2	0.608398	2.10985			Lce3c	0.00269241	3.19581		Ddi2	0.259575	3.70568		Mir8112
		Socs3	5.77416e-07	9.71047		Lce3f	0.0695874	8.78765		Ltf	0.0779756	4.92508			Mthfd2	0.000307706	2.82956		Gm4736	0.385935	5.06734		BC100530	0.221658	3.86237			Ppbp	0.0169064	8.19128		Ercc1	0.0179794	3.01242		Ccl4	0.859582	2.09947			Icam1	6.77162e-05	3.19238		S100pbp	0.259874	3.66871		Cdcp1
		Adm	5.84947e-05	9.65906		Hist2h3b	0.0625932	8.75102		Ndufa4	0.00364174	4.85086			Glipr1	0.0389222	2.81535		Crygn	0.630779	5.02755		Cd53	0.28067	3.77834			Ido1	7.64684e-08	8.12301		Fxyd5	0.0716727	2.99188		Cebpd	0.140711	2.09346			Snord96a	0.310086	3.14902		Dsg1b	0.298237	3.65999		Zbtb38
		Trib3	7.46852e-05	9.59404		Defb9	0.0410205	8.7017		Prg4	0.0303103	4.84923			Col18a1	0.0166712	2.80148		Depdc1a	0.0710895	5.01442		Ube2t	0.0399714	3.76139			Cxcl1	2.01029e-05	8.0717		Rnf183	0.239683	2.98586		H2-Q6	0.346806	2.09216			Arhgap24	1.32163e-05	3.14484		Slc2a9	0.0595757	3.65454		Lpar5
		Sprr2g	1.34128e-05	9.50065		Gpx2	0.00121554	8.57854		Ccnb2	0.00818493	4.82586			E2f8	0.00152401	2.77382		Cryba4	0.666416	5.0144		Lenep	0.727845	3.73647			Akr1b8	9.45503e-08	7.86204		Cnfn	0.528892	2.97464		Gch1	0.219913	2.0847			Zfp874a	0.00642526	3.13372		Nr2c2	0.259307	3.64332		Ntng2
		Ptgs2	8.7427e-08	9.37931		Ptgs2	0.0319551	8.46057		Coro1a	0.00910095	4.80258			Gm5941	0.150454	2.74149		Snora43	0.318695	4.96081		Mis18bp1	0.0946134	3.71859			Bmp6	1.70077e-07	7.8197		Msr1	0.123751	2.96555		P2ry2	0.573881	2.0765			1700007K13Rik	0.0006881	3.13319		Kdr	0.255197	3.63467		Lactbl1
		Tead4	5.59829e-07	9.32842		Snord33	0.0381124	8.1886		Srgn	0.0381055	4.74831			Ly6a	0.00167337	2.73079		Ms4a4c	0.0696002	4.93269		Lcn2	0.124328	3.7185			Flrt3	9.31363e-07	7.59588		Lce3c	0.337479	2.95045		Prrg4	0.832592	2.0753			6030419C18Rik	0.000447299	3.12556		Ina	0.260394	3.62847		Lonrf2
		BC037156	0.000112453	8.73436		SlcUbl4a	0.043043	8.09346		Casp4	0.0400423	4.74812			Cdca5	0.0023428	2.71414		Lgsn	0.720095	4.90804		H2-Q9	0.259796	3.71389			Emp3	1.06553e-05	7.55351		Ivl	0.371771	2.94079		S100a7a	0.617262	2.06792			Azin2	8.61754e-05	3.09164		Arhgap5	0.300715	3.59981		Gm7334
		Ak4	1.66994e-07	8.62538		Crct1	0.0728642	7.91544		Efcab11	0.00641447	4.73146			Zfp365	0.00568363	2.70383		Cdca5	0.0430333	4.8296		Gins1	0.176552	3.68844			Antxr2	1.11802e-06	7.51484		Chil1	0.476169	2.90287		Lilr4b	0.686044	2.06789			Cd80	0.000999279	2.98249		Slc25a30	0.255197	3.59221		Prdm10
		Nupr1	6.98663e-06	8.61985		Chil1	0.0054809	7.86946		Cox8b	0.0961239	4.69722			Top2a	0.00826857	2.66291		Top2a	0.137018	4.77788		Cks2	0.0951064	3.68172			Adm	0.000160782	7.45172		Ms4a4c	0.458675	2.84235		Itgb2	0.576093	2.06706			Dcxr	0.000192686	2.87963		Megf9	0.260414	3.55525		8030462N17Rik
		H19	0.000414449	8.59728		S100a4	0.0285475	7.86695		Acot10	0.0223016	4.69472			Alox12b	0.032923	2.65377		Rad51ap1	0.0303494	4.77423		Prb1	0.630779	3.63484			Serpina3h	2.02731e-06	7.37859		Urah	0.116123	2.82503		Ch25h	0.653696	2.05806			Ppp1r14a	0.0255481	2.87494		Mir8112	0.278839	3.55153		Slc6a11
		Crabp2	1.216e-05	8.52754		Barx2	0.00530045	7.81186		Gm94	0.118917	4.69272			Shcbp1	0.00668597	2.63972		Crybb1	0.690507	4.76929		Pttg1	0.115872	3.63314			Mmp10	0.000101979	7.30301		Glipr2	0.53086	2.81969		Calhm2	0.371771	2.05526			Dmkn	0.09994	2.86816		Cdcp1	0.25891	3.53891		Papln
		Sprr2f	0.000285984	8.43732		Klk8	0.00249829	7.71027		Cdca3	0.0013718	4.6814			Pigz	0.0132324	2.63248		Ccnb1	0.0399714	4.76622		Bfsp1	0.720956	3.63307			Clcf1	1.75183e-07	7.27777		Mmp12	0.656323	2.7904		Lgals3bp	0.0482437	2.05279			9030617O03Rik	6.72044e-06	2.84114		Notch1	0.186216	3.50979		Rcor1
		Tnc	5.66473e-06	8.43547		Shcbp1	0.0139068	7.67165		Prl6a1	0.00494816	4.66281			Spc25	0.00455157	2.63125		Cryab	0.630779	4.764		Il1f8	0.274429	3.61437			Msn	4.77637e-05	7.14761		Fcna	0.153085	2.78272		H2-Q10	0.346806	2.03365			Mir6990	0.320932	2.82069		Zbtb38	0.271836	3.47004		Tert
		Antxr2	6.71065e-07	8.28269		Ncapg	0.00586571	7.45025		Slfn4	0.0032366	4.65103			Tm4sf1	0.0113953	2.61086		Csn3	0.138055	4.73118		Spp1	0.284374	3.59992			Fscn1	9.39917e-07	7.10484		Fscn1	0.0341544	2.77766		Clca3b	0.832592	2.02955			Sprr2f	0.0814035	2.8114		Lpar5	0.259874	3.45128		Masp1
		Ltbp1	9.51857e-07	8.12944		Spp1	0.0128472	7.39684		Nusap1	0.0159227	4.61777			Clspn	0.00427936	2.59082		Slfn4	0.0261815	4.72488		Cdc20	0.0430333	3.58645			Cdsn	1.53914e-05	7.04795		Emp3	0.417306	2.77211		Lpar5	0.867551	2.02918			Ddias	0.00408416	2.78962		Ntng2	0.255197	3.42519		Nrip1
		Fcna	1.48634e-07	8.10696		Rmrp	0.0621937	7.34473		Mis18a	0.0143961	4.53152			Ifi205	0.201588	2.58013		Mcam	0.0531287	4.70158		Tmsb15b2	0.623869	3.58558			Cpn1	1.80568e-06	6.97866		Pcdhgc5	0.634537	2.75916		Serinc2	0.0917478	2.02496			Cemip	0.0023133	2.76813		Lactbl1	0.25891	3.42162		Hist1h2bl
		Sult2b1	5.60862e-07	8.09389		Cdk1	0.00100895	7.28643		Il1f6	0.0366783	4.45606			Kifc1	0.00330669	2.57842		Cenph	0.100829	4.64469		Bpifb1	0.306556	3.54779			Areg	5.58386e-06	6.97247		Cdkn1a	0.239683	2.72754		Ier3	0.0503557	2.02346			Wnt6	0.00108959	2.74849		Lonrf2	0.256553	3.41374		Nefl
		Nxph4	0.000123009	7.99816		Aadac	0.0190818	7.23282		Gmnn	0.0120947	4.45111			Pbk	0.0101711	2.57791		Crygb	0.711306	4.63976		Lilr4b	0.12906	3.54483			Adam8	5.81815e-05	6.96958		Areg	0.29134	2.71568		Ces2f	0.782695	2.02242			Sco2	0.0014215	2.74584		Gm7334	0.292166	3.413		D130017N08Rik
		Tm4sf1	3.48318e-06	7.97914		Stfa3	0.00772263	6.88569		Cdc25c	0.00580635	4.41311			2810417H13Rik	0.00457843	2.56636		Nusap1	0.0766604	4.61222		Mis18a	0.140659	3.53061			Crabp2	3.06672e-05	6.88719		Mmp3	0.836611	2.7116		Ltf	0.862768	2.02108			Klk10	2.60787e-05	2.74554		Prdm10	0.255197	3.40875		Plcb4
		Htra1	2.28524e-08	7.54735		Ms4a6d	0.00356527	6.8022		Scgb1c1	0.121778	4.41284			Exo1	0.000409551	2.55536		Kif11	0.102157	4.58006		Anln	0.246895	3.52174			Fcna	3.19719e-07	6.88281		Il22ra1	0.384124	2.71129		Pidd1	0.643475	2.01692			2310003N18Rik	0.179713	2.72305		8030462N17Rik	0.255947	3.40693		Sntb1
		Tubb6	3.10574e-07	7.36583		Cenpk	0.0276631	6.80147		Ifi27l2a	0.0110032	4.40048			Adam8	0.0572935	2.55463		Cryga	0.708376	4.57213		AW822252	0.308842	3.52019			Dse	2.07031e-06	6.75173		Abcb1b	0.356929	2.70294		H2-Q8	0.337479	2.01632			Cdkn1a	6.0617e-06	2.6836		Slc6a11	0.25891	3.39337		Mamld1
		Scnn1b	1.97463e-06	7.26062		Pbk	0.0139068	6.7722		Mpeg1	0.00176016	4.39126			Spink5	0.0363349	2.55137		Akr1b8	0.0864722	4.56185		Mad2l1	0.0455291	3.51911			Fabp4	0.000131641	6.6172		Snora61	0.904112	2.68673		3110021N24Rik	0.832592	2.01181			Lce3f	0.000459964	2.66672		Papln	0.248698	3.38291		Ubap1l
		Serpina3n	2.12572e-05	7.18247		Cenpw	0.00196781	6.73885		Ccl12	0.00675079	4.37023			Kntc1	0.0072263	2.53833		Zbp1	0.0261815	4.54892		Hist1h3c	0.549461	3.49599			Car9	6.49235e-06	6.48052		Oas1e	0.569166	2.68388		Ccl9	0.551129	2.00835			Ces2b	0.000306944	2.65577		Rcor1	0.262888	3.38112		Nsun3
		Maf	1.00134e-07	7.0932		Cdkn3	0.0293296	6.73264		Hist4h4	0.042729	4.35757			Sbsn	0.0343356	2.53676		Tk1	0.0261815	4.46859		C330027C09Rik	0.123716	3.4904			Nrp2	2.14019e-07	6.42411		Dmkn	0.53022	2.68198		Cysrt1	0.618785	2.0019			Mmp10	0.0425699	2.65262		Tert	0.255197	3.36575		Cyb5d1
		Anxa3	2.32293e-07	7.08785		Ercc1	4.34457e-05	6.67463		Slpi	0.0134926	4.35718			Lce3b	0.0171068	2.52173		Efcab11	0.0399714	4.42903		Cks1b	0.0630045	3.48138			Tnc	2.01029e-05	6.26774		Kcnn4	0.136206	2.67886		Lilrb4a	0.738746	2.00116			Ly6d	0.225481	2.64479		Masp1	0.265611	3.34339		Ppp2r2c
		Aldh18a1	3.59474e-08	7.08754		Ifitm3	4.38064e-05	6.60612		Tnfrsf18	0.00196781	4.34815			Bub1	0.00762726	2.52059		Ckap2	0.180816	4.41192		Ccr2	0.122759	3.47271			Rasa4	3.25068e-06	6.25838		Il6ra	0.584441	2.6681		Kera	0.593064	-5.1195			Tmem63c	0.000913669	2.596		Nrip1	0.255533	3.32957		Gatad2b
		Col4a2	6.88872e-06	7.08515		Aurkb	0.00523395	6.5879		Fcer1g	0.00694528	4.33902			Ncaph	0.000788086	2.51648		Fam83d	0.0382764	4.41004		Cdca3	0.0275129	3.46616			Nat8l	8.24982e-07	6.22662		Sh2d5	0.0563747	2.63302		Mir8097	0.888296	-5.01135			Cacnb3	0.000644416	2.58828		Hist1h2bl	0.339377	3.319		Snora68
		Serpinb2	0.00105857	7.04332		Ube2c	0.00103382	6.57555		Gins1	0.0264205	4.32329			Aurkb	0.000627816	2.51312		Crygf	0.724357	4.35567		Crhbp	0.561357	3.45769			Nkx2-9	2.44346e-06	6.07301		Fcgr1	0.258911	2.6249		Snord47	0.830805	-4.1019			Cd55	0.0006388	2.5589		Nefl	0.259874	3.31312		Lrch3
		S100a8	0.00100743	6.95101		Ly6c1	0.000340327	6.57065		Ocm	0.0296202	4.29649			Ercc1	0.00304683	2.51306		Crygc	0.721969	4.34902		Ccnb2	0.110363	3.43549			Mlana	6.1827e-05	6.01842		Plk3	0.489864	2.61532		Mir6385	0.832592	-3.90688			Mybl1	0.00517073	2.55192		D130017N08Rik	0.255197	3.30528		Gm2011
		Slco1a5	1.90304e-06	6.92359		Tmsb15b2	0.113991	6.32271		Ccr2	0.0143961	4.20813			Sgol1	0.00570434	2.50867		Ccl7	0.460338	4.33734		Dsn1	0.0425411	3.41786			Krt17	0.00300724	5.88272		Layn	0.832592	2.60427		Snora41	0.832592	-3.72598			Lce3e	0.112044	2.53229		Plcb4	0.262888	3.30468		Olfml2a
		Spink5	2.51798e-05	6.89317		2810417H13Rik	0.00196781	6.3041		Ifitm1	0.00196781	4.13711			Ercc6l	0.0130129	2.50775		Lrr1	0.137563	4.32341		Lctl	0.780058	3.41627			Tm4sf1	1.34488e-05	5.85976		Ms4a6d	0.43618	2.57506		Gm6890	0.811362	-3.72147			Orai2	9.40208e-06	2.52058		Sntb1	0.29389	3.27227		Snora16a
		Mthfd1l	1.95664e-07	6.88174		Pttg1	0.00545636	6.26798		1700016C15Rik	0.0387959	4.12106			Plod2	0.00629288	2.50569		Bub1	0.0452011	4.32251		Smim18	0.506127	3.38106			Htra1	1.07531e-07	5.77315		Fblim1	0.239683	2.55782		Gm4736	0.724713	-3.6732			9230114K14Rik	0.00269241	2.51603		Mamld1	0.255197	3.27154		Rapgef5
		Mthfd2	3.59474e-08	6.82924		H2-Q9	0.0175276	6.26501		Icam1	0.0143961	4.11008			Zbp1	0.00304683	2.50542		Ttk	0.0995815	4.30231		Ifi27l2a	0.126496	3.33213			Snord32a	0.0452596	5.73025		Bst2	0.110642	2.53042		Snora75	0.832592	-3.46342			Zfp385a	0.00076698	2.5117		Ubap1l	0.26077	3.25501		Mob1a
		Klk6	2.79045e-07	6.73318		Lgals7	0.00153169	6.24417		Ncf4	0.00917941	4.10793			Sncg	0.00861503	2.50394		Clec4d	0.052515	4.28184		Krt4	0.630779	3.32588			Klk8	6.62264e-06	5.71507		Sulf2	0.235504	2.52761		Snord104	0.877179	-3.35219			Prl6a1	0.0139817	2.5115		Nsun3	0.267457	3.25452		Ppbp
		Fhl3	2.34204e-07	6.71562		Depdc1a	0.00837901	6.16244		Capn12	0.0470733	4.10504			Asf1b	0.00174991	2.49671		2810417H13Rik	0.0382764	4.26674		Mxd3	0.102157	3.31909			Pmaip1	1.981e-05	5.68761		Hist2h3b	0.847182	2.52166		Prpmp5	0.777404	-3.28069			Efna3	1.67384e-05	2.47947		Cyb5d1	0.255533	3.24949		Rgs8
		Ripk3	3.90895e-08	6.70052		Ccl4	0.0606327	6.10238		Cd52	0.00299909	4.10339			Kif11	0.00878758	2.4947		Cox8b	0.433984	4.26117		Gmnn	0.14216	3.31106			Kdelr3	2.98874e-06	5.65888		Ttc39a	0.0994529	2.49759		Spata33	0.612793	-3.16788			Sprr2d	0.0943939	2.46963		Ppp2r2c	0.255197	3.24692		Plcg1
		Rhof	3.70729e-06	6.60202		1810009A15Rik	0.00804195	6.07772		Zbp1	0.00497387	4.09908			Gm10052	0.300978	2.49273		Bfsp2	0.709924	4.25917		Dlgap5	0.112095	3.29998			Ivl	2.83809e-06	5.64904		Sphk1	0.0179794	2.49504		Insl3	0.832592	-3.09486			Cpne2	0.00353095	2.46627		Gatad2b	0.254574	3.24442		Cacng7
		Nrp2	1.72139e-07	6.58652		Ly6a	0.00090017	6.06345		Ccne2	0.00452976	4.08428			Fxyd5	0.0250389	2.48999		Spink2	0.152897	4.21319		Chaf1b	0.0382764	3.28223			Cyp4f39	3.11307e-06	5.61675		Ly6c2	0.0761869	2.48986		Lum	0.76952	-3.08577			Snora61	0.422291	2.46065		Snora68	0.344277	3.22467		Mgat5
		Slc7a3	2.12096e-05	6.57492		S100a2	0.0495332	6.02569		Gpha2	0.0319545	4.07825			Gsg2	0.00303385	2.48726		Kif18b	0.0342142	4.20813		Aunip	0.102157	3.27685			Scn1b	3.7169e-06	5.54638		Etv4	0.0482437	2.48927		Prb1	0.874422	-2.85237			Celf3	0.000103624	2.43572		Lrch3	0.255197	3.22394		Spred2
		Cemip	3.36638e-06	6.51929		Esco2	0.0201395	5.97589		Scgb2b2	0.165302	4.05863			Tnfrsf18	0.00191546	2.48561		Gm5941	0.162706	4.18216		Ms4a6d	0.139172	3.26573			Elovl4	6.61211e-06	5.42808		Sbsn	0.239683	2.48782		Tacr3	0.382454	-2.82785			A930001C03Rik	0.0176292	2.42917		Gm2011	0.255947	3.22356		Mib1
		Bmp6	2.17461e-07	6.5135		Bpifb1	0.0226171	5.96211		Fcgr1	0.00658326	4.02872			Ube2c	0.00509647	2.48389		Ncaph	0.0491085	4.14716		Kif2c	0.102157	3.25932			Abcg4	3.10896e-06	5.39252		Tnfrsf18	0.179862	2.47578		Crisp1	0.836611	-2.5176			Nod2	0.00584782	2.39011		Olfml2a	0.274433	3.22006		Pcdhgc3
		Dse	2.29701e-06	6.47856		Spink2	0.0139068	5.93724		Ms4a6b	0.00937721	4.00842			Vim	0.405396	2.48133		Ly6c1	0.0123872	4.14588		Mmp12	0.366944	3.24878			Ak4	1.2206e-06	5.34795		Sesn2	0.489864	2.44938		Angptl1	0.718247	-2.51275			Fbxw9	8.98634e-05	2.37949		Snora16a	0.25891	3.21676		Klhl3
		Sema3c	4.48702e-06	6.4348		Tuba1c	0.000539156	5.90662		Lce3a	0.0310541	3.99676			Brca1	0.0020152	2.47628		Psrc1	0.00697287	4.14417		Birc7	0.770278	3.24771			Arl4d	3.3345e-07	5.33736		Rab31	0.166563	2.44817		Dkk1	0.668687	-2.4955			Tnfrsf10b	0.000107235	2.36254		9030617O03Rik	0.022617	3.20273		Ptch1
		Snai3	1.38627e-06	6.43417		Lrr1	0.0134926	5.82577		Fbxl22	0.0626138	3.98692			Ndc80	0.0101711	2.47393		Snord47	0.607885	4.12453		Cenpa	0.0303494	3.23919			Atg9b	1.765e-07	5.32756		Ripk3	0.239683	2.44424		Nme5	0.656582	-2.3895			Cxcl1	0.0368966	2.34733		Rapgef5	0.265611	3.1931		Gramd1b
		Klk7	2.45213e-05	6.39842		Cenpa	0.000757747	5.80578		2310001H17Rik	0.0116876	3.98174			Lyz2	0.553689	2.45743		Hist1h2ap	0.151935	4.12293		Cdca8	0.0504887	3.21617			Fcmr	8.43261e-06	5.23664		Msn	0.624887	2.43528		Stfa2l1	0.832592	-2.34623			Trim7	7.9377e-05	2.34691		Mob1a	0.307922	3.19163		Zfp641
		Rasa4	3.40113e-06	6.16811		Sbsn	0.00137381	5.79291		Pf4	0.0644807	3.94286			Kif18b	0.0054461	2.45491		Crybb3	0.712026	4.11075		Pf4	0.397692	3.20576			Erich2	2.22781e-06	5.23197		Ier5l	0.125708	2.41161		Hist1h4i	0.480732	-2.32761			Oaf	0.0053203	2.34098		Ppbp	0.277484	3.18452		Fv1
		Sprr2d	0.000473077	6.09459		Socs3	0.000773784	5.77574		Mt1	0.00103382	3.93192			Kif15	0.00664068	2.44985		Mir682	0.484016	4.10856		Parpbp	0.149147	3.19305			Scnn1b	8.95274e-06	5.14776		Scnn1g	0.718247	2.39135		Ano5	0.827791	-2.30398			Lat2	0.00559878	2.31145		Rgs8	0.26832	3.16641		Itgb8
		Tfrc	8.07402e-06	6.04798		Snora61	0.196074	5.75755		Npvf	0.128829	3.93052			Ska1	0.009456	2.44121		Ndc80	0.226821	4.10704		Prg4	0.33219	3.18884			Tnfrsf12a	2.44346e-06	5.13075		Ddit4l	0.529971	2.38955		1700112E06Rik	0.55813	-2.27243			Frs3	0.0044516	2.30981		Plcg1	0.255197	3.16054		Sept3
		Mmp9	0.000242126	6.02826		Ska1	0.00196781	5.71532		Mrgprf	0.0646609	3.92884			Cenpu	0.0020152	2.43307		Ercc6l	0.199004	4.10434		Esp6	0.601674	3.15857			Snora61	0.0710659	5.10772		Stom	0.327019	2.38493		Sult1a1	0.682546	-2.22332			Abhd11os	0.00487309	2.30979		Cacng7	0.255197	3.15837		Irs2
		Fcmr	4.48441e-06	5.93711		BC117090	0.0247224	5.69428		Rplp2-ps1	0.0470733	3.92397			Adm2	0.00455157	2.42902		Ccnf	0.0141268	4.0888		Sgol2a	0.170953	3.15569			Ackr3	1.75183e-07	5.1009		Hist1h3b	0.871101	2.38478		Adh6a	0.125842	-2.21893			Klk8	0.0085638	2.28728		Mgat5	0.255197	3.13399		Dusp4
		Pfkp	2.03114e-06	5.9357		Gipc2	0.00176546	5.67915		Krt15	0.081924	3.92202			Ifitm3	0.00585734	2.4174		Snord104	0.637407	4.07765		Il1f6	0.342808	3.13174			Ppp1r18	1.62721e-07	5.07844		Clec4n	0.706634	2.37421		Gja4	0.615411	-2.21831			Mmp13	0.110579	2.27273		Spred2	0.255533	3.13203		Ccdc186
		Lamc2	2.77781e-06	5.92951		Mxd3	0.00417757	5.64862		Ltb	0.00481954	3.89467			Ttc39a	0.000627816	2.41457		1810009A15Rik	0.113289	4.06033		Sapcd2	0.0396634	3.10014			Eda2r	4.73594e-06	5.05384		A730008H23Rik	0.911798	2.3604		Spa17	0.788036	-2.20461			Sdcbp2	0.00642999	2.25438		Mib1	0.259575	3.12387		Rassf8
		Rbp1	2.92953e-07	5.92826		Tk1	0.00159489	5.64643		Mad2l1	0.00688926	3.87415			Rrm2	0.00054198	2.39789		Mlana	0.524214	4.0525		Krt13	0.0682451	3.09691			Cystm1	4.85698e-05	5.03966		Mmp9	0.579089	2.35824		Ifit1bl2	0.678541	-2.1887			Krt20	0.00601429	2.2452		Pcdhgc3	0.265611	3.11633		Kif13b
		Gdf15	0.000215547	5.89183		Ngf	0.00236401	5.61714		BC089491	0.0220713	3.87064			Oaz1-ps	0.549255	2.39517		Cryge	0.737512	4.04639		Lim2	0.783773	3.08951			Cd80	7.06085e-06	5.03932		Lrg1	0.815522	2.35687		Moap1	0.607099	-2.18023			B3gnt7	0.00118009	2.23695		Klhl3	0.259575	3.11303		Napb
		Klk8	5.51695e-06	5.84593		Krt4	0.130043	5.49039		Iigp1	0.0615603	3.85985			Cdca2	0.00510126	2.38672		Cenpw	0.0463191	4.04055		Ms4a6b	0.108794	3.08793			Rhof	1.3801e-05	5.02982		Sprr2f	0.724713	2.35259		Wif1	0.867551	-2.14049			Tmem150a	0.0160127	2.23362		Tnfrsf18	0.0699542	3.10701		Ccdc88c
		Sncg	5.35139e-06	5.82521		Mir682	0.0879364	5.48341		Ckap2	0.0557283	3.85629			Mthfd1l	0.00191546	2.38649		Lce3f	0.56937	4.01707		Fkbp1b	0.277194	3.0866			Pcdhgc3	5.72913e-05	5.01142		Sco2	0.522545	2.34716		Tmsb15b1	0.727339	-2.11633			Tmem37	0.0119304	2.2197		Ptch1	0.264519	3.10451		Col2a1
		Gipc2	1.66994e-07	5.76815		Gm5941	0.0188042	5.46412		Lsm5	0.0091433	3.83242			Ngf	0.00664068	2.38593		Sbsn	0.0289986	4.00104		Plk1	0.058554	3.0795			Sprr2g	0.000197724	4.95085		Ecm1	0.0466936	2.32977		4932411N23Rik	0.832592	-2.1081			Ephx1	4.1393e-06	2.21046		Gramd1b	0.259885	3.10108		Lpcat1
		Ly6d	0.00714593	5.73035		Igfbp3	0.0184073	5.40241		Vim	0.102821	3.81931			D630023F18Rik	0.00588944	2.38409		Cdkn3	0.330358	3.99889		Ncf4	0.117184	3.06716			Gdf15	0.000510499	4.92889		Krt6a	0.463632	2.32905		Agr2	0.586425	-2.08232			Fosl1	0.0523344	2.21033		Zfp641	0.255197	3.09941		Trip11
		Barx2	8.95944e-06	5.72251		Cenph	0.0139068	5.35589		Cd53	0.0662716	3.81667			Klk10	0.000409551	2.38328		Crygd	0.748327	3.99754		Kif20b	0.293589	3.06432			Csn3	4.2049e-05	4.92185		Hic1	0.601638	2.32818		Snord96a	0.937671	-2.06996			Polk	0.00143234	2.20348		Fv1	0.255197	3.08783		Tbc1d20
		Rab31	2.87017e-07	5.66479		Ccnb1	0.00580635	5.32964		Slfn1	0.0148349	3.73405			Oip5	0.0037066	2.38218		Kif20a	0.122722	3.94698		Coro1a	0.167677	3.04894			Tmc7	1.96375e-05	4.90604		Steap1	0.568278	2.32733		Aspn	0.76952	-2.06969			Fam20a	0.024913	2.19992		Itgb8	0.294402	3.087		H2-T22
		Rrad	1.46769e-05	5.63264		Neil3	0.034837	5.28913		Gins2	0.00374554	3.73003			4833427G06Rik	0.0618511	2.37342		Oip5	0.0777329	3.93579		Aspn	0.271008	3.04758			Ercc1	2.52835e-06	4.90362		Rin1	0.421775	2.32508		Scgb2b2	0.900934	-2.06584			Cd14	0.00213895	2.19168		Sept3	0.261042	3.08588		Ndst1
		Areg	1.31837e-05	5.60683		Il1b	0.00484384	5.22483		Ube2t	0.00780435	3.70393			Nusap1	0.00517774	2.37015		Ska1	0.0382764	3.89647		Ect2	0.180816	3.04599			Lamc2	7.13819e-06	4.88788		Clec4a1	0.376066	2.32124		Smim18	0.859054	-2.06236			Tmsb15b2	0.398923	2.18357		Irs2	0.274693	3.08442		Epm2a
		Krtdap	0.00566364	5.58696		Msr1	0.00180037	5.19935		Krt7	0.128695	3.70062			Cpne2	0.009456	2.35615		S100a4	0.41035	3.8825		Clec7a	0.330358	3.03277			Kcnn4	9.21801e-07	4.88425		Hist1h2bl	0.912341	2.31565		Clec3b	0.906474	-2.05117			Gadd45g	0.00717283	2.17977		Dusp4	0.26717	3.06049		Nebl
		Rnf183	3.41855e-07	5.54154		E030024N20Rik	0.0237278	5.17309		Hmgb2	0.00750411	3.69782			Orc1	0.00684407	2.34408		BC100530	0.221658	3.86237		Stfa1	0.376961	3.03117			Maf	5.08726e-07	4.8674		Stfa1	0.766174	2.31473		AW822252	0.832592	-2.04956			Btbd19	0.000723641	2.17685		Ccdc186	0.255533	3.0591		Snora31
		Ifitm3	2.86339e-06	5.52709		Cks2	0.00692219	5.13474		Fam64a	0.00641447	3.69305			Tk1	0.00190888	2.34063		Spink5	0.130844	3.83621		Serpinb10	0.445686	3.00916			Ccdc88b	1.70077e-07	4.83758		Cemip	0.694007	2.31388		Mir3064	0.789104	-2.04778			Oas1e	0.00906812	2.16321		Rassf8	0.26416	3.05752		Gpam
		Tenm4	5.32769e-07	5.52435		Spink5	0.0123826	5.11528		Rpl34	0.106238	3.68771			Klk8	0.0126744	2.33965		Cdca2	0.0330653	3.83467		S100a2	0.540888	3.00468			9530053A07Rik	1.51798e-07	4.80275		Asns	0.360767	2.30976		Tex40	0.800117	-2.04455			Mab21l3	0.0101829	2.15467		Kif13b	0.259874	3.04916		Hist1h3b
		Sprr2h	0.000517989	5.48707		Clec4a1	0.00279491	5.10064		Grifin	0.378121	3.67755			Ccnf	0.000311465	2.33885		Klk6	0.0123872	3.79956		Mki67	0.249525	2.98793			Adgre5	3.12894e-06	4.76622		Clec4d	0.53022	2.30789		1110046J04Rik	0.832592	-2.04102			Fst	0.0028418	2.15434		Napb	0.259874	3.036		Cbl
		Serpinb6a	2.61086e-08	5.47426		Cdca8	0.00196781	5.0871		Dhfr	0.00586571	3.67235			Eme1	0.00588944	2.32841		Mastl	0.154145	3.79233		Ms4a10	0.336048	2.98336			Vegfa	9.42684e-07	4.71294		Sod3	0.743193	2.30206		Sorcs3	0.766097	-2.04011			Snord33	0.398388	2.14329		Ccdc88c	0.255197	3.03356		Ces2f
		Erich2	1.73297e-06	5.4724		Cdc20	0.00279491	5.03268		Cryba1	0.388253	3.66873			Mlkl	0.000218744	2.32403		Cd53	0.28067	3.77834		Kif18a	0.311857	2.97832			Icam1	9.25491e-07	4.69002		Klk8	0.569166	2.2952		Gm15421	0.927178	-2.03431			Inf2	0.00181178	2.13964		Col2a1	0.227595	3.00064		Prrt1
		B3galt5	1.90304e-06	5.39262		Birc5	0.00170294	5.02559		Rnaseh2c	0.00825604	3.64513			Zwilch	0.00448186	2.32111		Ube2t	0.0399714	3.76139		Gm15421	0.633305	2.96839			Tubb6	2.39439e-06	4.68406		Fam3b	0.646698	2.29463		Cldn8	0.81496	-2.03236			Ido1	0.000425243	2.13481		Ces2e	0.120382	2.99235		Fam83c
		Fabp5	8.43208e-07	5.37871		Krt13	0.00251556	5.00608		Tyms	0.00166825	3.6359			Slfn9	0.0907617	2.3104		Lenep	0.727845	3.73647		Rhox4b	0.623461	2.96295			Fam89a	3.35824e-07	4.67842		Il1b	0.480278	2.29093		1700102H20Rik	0.814361	-2.02759			Zmat3	0.000285232	2.1338		Lpcat1	0.255197	2.98584		Sarm1
		Egr1	0.000198149	5.36927		Scnn1b	0.0208541	4.99732		Gm4736	0.157033	3.6309			Ttk	0.0145528	2.30681		Barx2	0.154833	3.73043		Gpx3	0.630779	2.9616			Anxa3	1.60593e-06	4.66924		Srgn	0.790003	2.28975		Gsto2	0.421105	-2.02743			Inhbb	0.000980778	2.12218		Trip11	0.255533	2.98512		Slc6a1
		S100a9	0.000535654	5.35281		Wfdc5	0.00155936	4.96386		Tyrobp	0.00196781	3.61913			Rad51	0.000788086	2.30545		Igfbp3	0.210965	3.71972		Cdc25c	0.105155	2.94683			Ddit4	9.88403e-07	4.63247		Dynap	0.755669	2.28948		Hist2h2bb	0.646698	-2.02336			Mdm2	0.00058936	2.11874		Tbc1d20	0.25891	2.97726		Fbxl16
		Gdnf	1.90347e-05	5.33431		Bst2	0.00090017	4.95917		AA467197	0.0374638	3.56365			Gpx2	0.032923	2.30001		Mis18bp1	0.0946134	3.71859		Zic2	0.604324	2.94186			Tgm1	7.07656e-07	4.58594		Barx2	0.667276	2.28059		Ednrb	0.832592	-2.02013			Pla2g4f	0.00224092	2.11553		H2-T22	0.259874	2.97299		Cacng5
		Ivl	3.53127e-06	5.31202		Gm15421	0.168198	4.94663		Ubald2	0.00580635	3.54299			Aadac	0.283262	2.2912		Lcn2	0.124328	3.7185		Cxcl10	0.145469	2.91237			Abcb1b	2.41652e-05	4.58448		Oaf	0.789104	2.28037		Myh11	0.86841	-2.0036			Fgfbp3	0.00044349	2.10899		Ndst1	0.25891	2.97275		Agap2
		Vegfa	4.8286e-07	5.28847		Areg	0.00478343	4.94015		Avpi1	0.00389163	3.54122			Mmp13	0.192588	2.28779		H2-Q9	0.259796	3.71389		Troap	0.0696002	2.90884			Serpinb2	0.00583047	4.56657		Itgb4	0.411739	2.27945							Aaas	8.4574e-05	2.10586		Epm2a	0.259874	2.96488		Ypel4
		Abcg4	3.30717e-06	5.2831		Crabp2	0.00623873	4.93827		Csta1	0.0250836	3.53998			Aaas	0.000311465	2.28759		Sgol1	0.0996048	3.70309		Plk4	0.140659	2.88014			Nbl1	6.88738e-05	4.52146		Ptges	0.0436461	2.27185							Siva1	0.00965742	2.10387		Nebl	0.279131	2.9644		Vav2
		Sh3kbp1	5.33697e-08	5.12749		Ltf	0.0779756	4.92508		Sod3	0.0599376	3.53719			Nat8l	0.00491299	2.28309		Gins1	0.176552	3.68844		Lgals7	0.100266	2.86922			Asns	2.22781e-06	4.51038		Slc29a3	0.43618	2.271							Cdkn1c	0.0101036	2.10231		Snora31	0.35521	2.96232		Gpr179
		Pcyt1b	1.54228e-05	5.12254		Rnf183	0.00563262	4.92117		Crygs	0.406503	3.52031			Ncapg	0.0607553	2.26829		Cks2	0.0951064	3.68172		2810408I11Rik	0.198122	2.86218			Scd3	1.75183e-07	4.47205		Csf1	0.421105	2.26769							Notch1	0.0079975	2.10223		Gpam	0.259874	2.954		Stac2
		Atf5	8.43208e-07	5.10324		Fcna	0.00196781	4.89988		Aknad1	0.0512103	3.51586			Mx2	0.0856411	2.26816		Cnfn	0.211678	3.6725		Gm12070	0.151935	2.86088			Mmp9	0.000978003	4.45961		Mrgprf	0.81981	2.26203							P2rx7	0.000132807	2.09906		Aen	0.00275853	2.94659		Pkd1
		Mlkl	1.91028e-08	5.09936		Cks1b	0.00424388	4.88932		Lrrc17	0.0392894	3.51128			Ticrr	0.0101402	2.26662		Rrm2	0.102157	3.67102		Emc8-1190005i06rik	0.500475	2.83957			Zfp365	2.28155e-05	4.39738		Tnc	0.308261	2.25953							Smim5	0.00296126	2.09824		Hist1h3b	0.331884	2.93647		Crb1
		Clcf1	6.69461e-07	4.91011		Ndufa4	0.00364174	4.85086		H2afz	0.010789	3.50951			Cenpi	0.00605831	2.26239		Gsg2	0.0303494	3.65305		Rspo1	0.636208	2.8357			Timp1	0.000128787	4.38584		Cd80	0.643475	2.25709							Plaur	0.0776524	2.09172		Cbl	0.255533	2.93146		Foxo3
		Kdelr3	5.46587e-06	4.89769		Emp3	0.010382	4.85052		Trim59	0.0346419	3.49096			Lrr1	0.00991891	2.26238		Prb1	0.630779	3.63484		Hmgb2	0.100266	2.83473			Fhl3	1.84021e-06	4.36089		Smim3	0.561126	2.25573							Gpc4	0.000371206	2.09103		Ces2f	0.254574	2.92659		Erbb3
		Tgoln2	0.0514425	4.8857		Prg4	0.0303103	4.84923		Casp12	0.0498595	3.43902			Oas2	0.0328774	2.25861		Pttg1	0.115872	3.63314		Cep55	0.182558	2.82525			Klk10	2.19651e-07	4.35039		Phlda3	0.207086	2.24588							Ccdc88b	0.000306944	2.08885		Prrt1	0.24959	2.92315		Rp1l1
		Bnip3	4.04983e-05	4.84574		Ccnb2	0.00818493	4.82586		Cxcl17	0.0198403	3.42306			Mastl	0.0427127	2.24506		Bfsp1	0.720956	3.63307		Lyz1	0.0425411	2.8229			Mex3b	6.09274e-06	4.33829		Nlgn3	0.789104	2.23962							Gtse1	0.000102712	2.08692		Fam83c	0.271407	2.91083		Lnpep
		Ly6c2	0.00685474	4.84137		Coro1a	0.00910095	4.80258		Milr1	0.0215564	3.41099			Eda2r	0.009456	2.23962		Il1f8	0.274429	3.61437		2700099C18Rik	0.276026	2.80183			Hmox1	1.70833e-07	4.33205		Vsig10l	0.246057	2.23353							Kank3	0.000185959	2.08593		Sarm1	0.25891	2.90996		Mroh6
		Pmepa1	2.80394e-07	4.82754		Cdca5	0.00903331	4.77104		Atp5k	0.0123565	3.40486			Cpn1	0.0122425	2.23874		Serpina3n	0.259796	3.61161		4732456N10Rik	0.194412	2.79894			Ltbp1	1.85278e-05	4.29555		Eif4ebp1	0.0917478	2.2243							Casp14	0.00229306	2.08465		Slc6a1	0.262888	2.90879		Rims3
		Glipr1	0.000292132	4.79679		Mlkl	0.00639583	4.76848		Troap	0.00772263	3.39806			Cenpk	0.148464	2.2381		Spp1	0.284374	3.59992		Dscc1	0.230007	2.77344			Tfrc	4.73369e-05	4.28226		Cxcl17	0.54958	2.22403							Psrc1	0.000600538	2.07632		Fbxl16	0.259874	2.90462		Wdfy2
		Ppp1r18	1.29601e-07	4.77368		Srgn	0.0381055	4.74831		Sec61g	0.00900293	3.37777			Casc5	0.119915	2.23808		Cdc20	0.0430333	3.58645		E030024N20Rik	0.421215	2.76192			Rab31	1.2206e-06	4.28104		Ccdc88b	0.547417	2.22145							Cercam	1.41837e-05	2.07219		Cacng5	0.25891	2.90152		Kcnj9
		Elovl4	1.13353e-05	4.75944		Casp4	0.0400423	4.74812		Dsn1	0.00880884	3.37279			Rad51ap1	0.00167337	2.2357		Tmsb15b2	0.623869	3.58558		Trim59	0.287177	2.75948			Slc29a2	7.65969e-07	4.25783		Mpeg1	0.254796	2.20724							Ptafr	0.0194245	2.07136		Agap2	0.259874	2.8796		Crebbp
		Ttc39a	2.32293e-07	4.68041		Efcab11	0.00641447	4.73146		Npm3-ps1	0.0453756	3.37137			Serpinb2	0.360059	2.23212		Cenpi	0.052515	3.57933		Aknad1	0.385213	2.74591			Fam3b	3.15356e-06	4.21548		Sbno2	0.447671	2.20248							Ei24	5.46954e-07	2.0617		Ypel4	0.255197	2.87168		Rnf24
		Flrt3	7.16252e-06	4.66025		Urah	0.00180037	4.70885		Tpsab1	0.130583	3.35703			Ada	0.00510126	2.22851		Birc5	0.0342142	3.56424		Knstrn	0.0452838	2.74477			Serpinb6a	1.37725e-07	4.18006		Ppp1r18	0.0716727	2.19826							Tmem43	2.60787e-05	2.06046		Vav2	0.261027	2.86687		Lyst
		Alox12b	0.000176202	4.64239		Cox8b	0.0961239	4.69722		Ampd1	0.0403448	3.35562			Fam83d	0.00687492	2.22533		Asf1b	0.021443	3.54997		Krt23	0.318695	2.74279			Bmp3	4.19897e-07	4.16139		Tuba1c	0.207461	2.19567							Ikbke	2.60787e-05	2.05611		Gpr179	0.255197	2.86153		Hspa12a
		Ido1	2.49396e-07	4.60331		Asns	0.0032366	4.69511		Crygn	0.344762	3.34284			Hist1h2ap	0.549255	2.22419		Bpifb1	0.306556	3.54779		Casq1	0.704504	2.74206			Homer3	3.56005e-07	4.12706		Klk11	0.0716727	2.19409							Il1f8	0.209854	2.04669		Stac2	0.261238	2.85979		Kif1a
		Oaf	1.23699e-05	4.56771		Acot10	0.0223016	4.69472		Rpl39l	0.0643706	3.33081			Gtse1	0.000311465	2.22212		Lilr4b	0.12906	3.54483		Fcer1g	0.154145	2.74142			Ly6d	0.0239786	4.08406		Wfdc5	0.311657	2.18823							Slc4a11	0.00113822	2.04424		Pkd1	0.255533	2.84766		Gramd2
		Prelid2	7.01431e-06	4.56763		Gm94	0.118917	4.69272		2810408I11Rik	0.0279334	3.33003			Kifc5b	0.00423006	2.21601		Mis18a	0.140659	3.53061		Ltf	0.599696	2.73673			Lce3e	0.00466365	4.06991		Ulbp1	0.855722	2.17662							Lyz2	0.478551	2.0229		Crb1	0.26832	2.84142		Pnmal1
		Serpina3h	1.55451e-05	4.55057		Cdca3	0.0013718	4.6814		S100a11	0.00526729	3.32602			Fancd2	0.00624004	2.21552		Anln	0.246895	3.52174		Pitx3	0.765286	2.72983			4833427G06Rik	0.000390715	4.06289		B4galnt1	0.166563	2.17582							Rapgef3	0.000837456	2.02225		Foxo3	0.255197	2.83527		Gabbr2
		Dpysl2	2.20447e-06	4.52204		Prl6a1	0.00494816	4.66281		Gm10012	0.0595164	3.32559			Bst2	0.0109625	2.21538		AW822252	0.308842	3.52019		Aspm	0.263286	2.72867			Pear1	3.01944e-06	4.05615		9030617O03Rik	0.168315	2.17491							Gm3716	0.00128477	2.01775		Erbb3	0.287373	2.8328		Pstpip2
		Krt6a	1.91028e-08	4.50478		Gch1	0.000802338	4.65837		5730408K05Rik	0.0276631	3.31836			Pcdh8	0.00423006	2.21421		Mad2l1	0.0455291	3.51911		Pfkfb1	0.0696002	2.7212			Plod2	2.29201e-05	4.04398		Milr1	0.579089	2.16788							Pfn2	0.00065017	2.0164		Rp1l1	0.262888	2.83087		3110021N24Rik
		Slc26a4	0.000462967	4.50281		Slfn4	0.0032366	4.65103		Upp1	0.00100895	3.3157			Pole	0.00781289	2.21163		Fxyd5	0.0271341	3.50585		B2m	0.178258	2.70858			Prl6a1	0.000165956	4.0306		Tmem43	0.256826	2.16547							Slpi	0.00514649	2.01546		Lnpep	0.25891	2.83048		Shank1
		Pcdhgc3	8.63815e-05	4.49242		Nusap1	0.0159227	4.61777		Mt2	0.00365774	3.31171			Traip	0.00814963	2.21061		Alox15	0.493979	3.49881		Ccne2	0.101975	2.7059			Ets1	5.79265e-05	3.97976		Masp1	0.850561	2.16079							Atp6v0e2	0.0217666	2.01304		Mroh6	0.268497	2.82821		Abcg4
		Fst	2.77474e-06	4.48399		Gm12070	0.00692219	4.58821		Mastl	0.0494488	3.31091			Fabp5	0.00455157	2.20867		Hist1h3c	0.549461	3.49599		Inmt	0.566661	2.70572			Vmn1r43	6.32371e-05	3.95819		Gtse1	0.399441	2.15846							Gm14288	0.241725	2.00764		Rims3	0.295947	2.82764		Vps13c
		Ifi205	0.00305766	4.48006		Bub1	0.00772263	4.55505		H2-Q7	0.0105751	3.30351			Sema3c	0.0212532	2.20682		C330027C09Rik	0.123716	3.4904		Mrgprf	0.493979	2.70566			Slc4a11	1.17684e-06	3.91327		Twist1	0.556091	2.15683							Cyp4f39	0.012581	2.00325		Wdfy2	0.262888	2.82737		Rtn4rl2
		Hs3st1	1.83392e-05	4.44035		Ccnf	0.0011968	4.5502		Mlana	0.209859	3.29551			Spc24	0.00234635	2.20678		Fanci	0.0539952	3.48215		Hmmr	0.211678	2.69999			Nxph4	0.00260133	3.91144		Gm11127	0.471662	2.15296							Eva1b	0.0170382	2.0019		Kcnj9	0.255197	2.82395		Pacsin1
		Hist1h2ap	0.0278383	4.42646		Mis18a	0.0143961	4.53152		Nup37	0.0112384	3.28817			Cdk1	0.0060053	2.20616		Kif15	0.0766604	3.482		Trip13	0.259796	2.68922			Rnf183	2.36807e-06	3.86101		Id1	0.166563	2.1435							Stfa1	0.332178	2.00176		Crebbp	0.259307	2.82309		Als2
		Tuba1c	8.88985e-08	4.36873		Spc24	0.00269299	4.4956		Cenpm	0.00650031	3.26484			Foxm1	0.00307901	2.20458		Cks1b	0.0630045	3.48138		Chil1	0.360958	2.68745			Ptafr	6.18559e-05	3.84599		Krt17	0.811109	2.13576							Hist1h3b	0.0188195	-7.3821		Rnf24	0.262888	2.81856		Cacna1h
		Hspa4l	8.43208e-07	4.35171		Ttk	0.0174853	4.48145		Ccl9	0.0131074	3.24411			Kank3	0.000484399	2.19946		Ccr2	0.122759	3.47271		Lix1	0.630779	2.68627			Tes	1.80568e-06	3.84547		Tpsab1	0.832592	2.13132							Pif1	5.77767e-07	-5.1779		Lyst	0.259874	2.81359		R3hdml
		Ada	3.38111e-06	4.34383		Il1f6	0.0366783	4.45606		1190002F15Rik	0.0161499	3.23892			Lig1	0.0015076	2.19605		Cdca3	0.0275129	3.46616		Fam64a	0.102157	2.68467			Dusp18	7.35002e-05	3.82912		R3hdml	0.9643	2.12811							Cdh13	0.000103624	-4.67589		Nppb	0.269567	2.81039		Iqsec3
		Car9	3.78782e-05	4.33828		Gmnn	0.0120947	4.45111		S100a7a	0.0252127	3.22186			Chtf18	0.00313997	2.19476		Crhbp	0.561357	3.45769		Cenpp	0.260409	2.67656			Aldh1l2	7.65216e-05	3.80364		Zc3h12a	0.356929	2.1223							Cdc25c	0.000107235	-4.39496		Cdkn1a	0.203646	2.80805		Grm6
		Ecm1	5.59829e-07	4.31591		Slco1a5	0.00257174	4.44802		Tmem54	0.00125612	3.21941			Stil	0.00552934	2.19414		Ccnb2	0.110363	3.43549		Ces5a	0.772316	2.67543			Sprr2d	0.00396364	3.79157		Dsg3	0.832592	2.11939							Wwox	6.5692e-06	-4.35141		Hspa12a	0.25891	2.80567		Fam161a
		Cda	4.17646e-07	4.26709		Klk11	0.000268701	4.43611		Steap4	0.0445015	3.21769			Fbxo5	0.00664068	2.1941		Dsn1	0.0425411	3.41786		Nup37	0.122722	2.67415			Plk3	3.38943e-05	3.78398		Il20ra	0.51134	2.11928							Cenpf	0.0002898	-3.95284		Kif1a	0.259874	2.80467		Fzd10
		Fads3	5.98228e-08	4.2124		Plk1	0.00316376	4.4311		Psmc3ip	0.00725636	3.21389			Ifi44	0.00175966	2.18605		Lctl	0.780058	3.41627		Stfa3	0.376961	2.67233			Phlda2	3.92266e-06	3.76888		Adm	0.81768	2.1189							Fhit	0.000318444	-3.89844		Gramd2	0.255197	2.79844		Syngap1
		Trim47	2.72319e-05	4.18614		Cdc25c	0.00580635	4.41311		Bc1	0.0853701	3.20555			Ncapg2	0.0140049	2.18478		Ppbp	0.551307	3.39685		Gm3776	0.374359	2.66662			Ripk3	5.52211e-07	3.75916		Cad	0.411739	2.11471							Arhgef39	1.35159e-05	-3.80377		Pnmal1	0.279185	2.79818		Paqr3
		E2f8	4.3415e-06	4.16622		Scgb1c1	0.121778	4.41284		Lsm3	0.0163548	3.20014			E2f2	0.00422107	2.17567		Smim18	0.506127	3.38106		Msx1	0.543294	2.66455			Sphk1	5.62213e-06	3.73218		Mlkl	0.577949	2.11371							Plk1	4.06955e-05	-3.64611		Gabbr2	0.271407	2.79666		Pcdhga7
		Adgre5	6.71741e-06	4.07493		Ripk3	0.00279491	4.4024		Il1f8	0.0859002	3.19829			Arhgap11a	0.0130006	2.17563		Slco1a5	0.0399714	3.35142		Espl1	0.114762	2.65127			Klf10	1.74965e-08	3.72422		Epha2	0.608398	2.10985							Prkg1	2.27629e-05	-3.57105		Pstpip2	0.270093	2.79		Ipo7
		Krt19	3.36638e-06	4.05177		Mis18bp1	0.0105751	4.40205		Crybb2	0.427168	3.18129			Ccna2	0.00766303	2.17468		Spc24	0.041657	3.33838		Ccdc80	0.477597	2.64092			Hmga2-ps1	0.000144807	3.72111		Ccl4	0.859582	2.09947							Cdkn3	0.00117378	-3.53257		3110021N24Rik	0.262888	2.78595		Ksr1
		Ctsz	4.8286e-07	4.04646		Ifi27l2a	0.0110032	4.40048		Gmfg	0.015075	3.1748			Rbp1	0.00313997	2.1739		Spdl1	0.0720407	3.33612		Scnn1b	0.415551	2.64074			Cpne2	4.09369e-05	3.71917		Cebpd	0.140711	2.09346							Immp2l	0.00097854	-3.51643		Shank1	0.255197	2.78442		Cad
		Slc29a2	8.43208e-07	4.03063		Mpeg1	0.00176016	4.39126		Il1r2	0.125105	3.17467			Birc5	0.00920922	2.17191		Nek2	0.0275129	3.33604		Dynlt1f	0.623461	2.63927			Snord47	0.130817	3.67025		H2-Q6	0.346806	2.09216							Aspm	0.00117378	-3.51025		Abcg4	0.25891	2.77961		Ccdc85c
		Pthlh	3.38916e-07	4.02394		Kif11	0.0250987	4.38434		Snrpe	0.0443283	3.16109			Barx2	0.0275946	2.17011		Slfn1	0.102157	3.33223		Crct1	0.632737	2.63819			Etv4	2.91276e-07	3.65045		Arntl2	0.34511	2.08859							Fam83d	0.000196366	-3.37676		Vps13c	0.260394	2.77653		Chst3
		Sec24d	1.01595e-06	4.00525		Ccl12	0.00675079	4.37023		Pet100	0.0289466	3.1401			Ifi44l	0.0212153	2.16247		Ifi27l2a	0.126496	3.33213		Dhfr	0.102149	2.63508			Pcyt1b	0.000105195	3.62758		Gch1	0.219913	2.0847							Troap	0.000592846	-3.28525		Rtn4rl2	0.26077	2.7738		Prrg4
		Bin1	4.8286e-07	3.97818		Hist4h4	0.042729	4.35757		Nccrp1	0.0109533	3.13112			Mmp9	0.204642	2.16168		Krt4	0.630779	3.32588		Myh11	0.621855	2.62782			Rab11fip5	2.44964e-06	3.58647		Aaas	0.0230222	2.08412							Ccnb2	0.000562616	-3.22733		Pacsin1	0.271233	2.76382		Tmprss11b
		Tgm1	1.29047e-06	3.97096		Slpi	0.0134926	4.35718		Alox15	0.167575	3.12265			2310008N11Rik	0.131736	2.16051		Mxd3	0.102157	3.31909		Tyms	0.0382764	2.62495			Pmepa1	1.58332e-06	3.57227		Ptrh1	0.0341544	2.0822							Ccnb1	0.000400352	-3.15513		Als2	0.24959	2.75829		Celf5
		Wfdc5	3.12702e-06	3.93138		Tnfrsf18	0.00196781	4.34815		Csrp2	0.0765959	3.12006			Mcm5	0.00303385	2.15897		Kifc1	0.0399714	3.3184		Ifit1	0.249525	2.61536			Cdh3	2.78408e-05	3.56877		Ifitm3	0.0904276	2.08043							Bub1b	0.000544627	-3.12799		Cacna1h	0.255197	2.75622		Zfyve28
		Cxcl1	0.000427446	3.92048		Fcer1g	0.00694528	4.33902		Nanog	0.0838756	3.11963			Mms22l	0.00814963	2.15424		Mlkl	0.100266	3.31243		Acta2	0.630779	2.61103			Inf2	5.40592e-06	3.5639		Avpi1	0.337479	2.07676							Slc9a9	0.000306944	-3.04823		R3hdml	0.48305	2.75112		Asic2
		Fam89a	7.47967e-07	3.90365		Rad51ap1	0.0065084	4.33663		Mgst1	0.0362249	3.11025			Spag5	0.00606715	2.15057		Gmnn	0.14216	3.31106		Gbp3	0.052515	2.59767			D8Ertd82e	5.05871e-06	3.55127		P2ry2	0.573881	2.0765							Scarna17	0.326549	-2.96422		Iqsec3	0.2739	2.75076		Rgs7
		Nppb	0.0003829	3.89209		Asf1b	0.00134667	4.32531		Ccne1	0.00196781	3.09626			Wdr62	0.00448186	2.14418		Dlgap5	0.112095	3.29998		Gins3	0.0382764	2.59527			Id1	1.38356e-06	3.55006		Prrg4	0.832592	2.0753							Cdc20	7.87844e-05	-2.94653		Celf3	0.259887	2.75011		Mpzl3
		Vmn1r43	6.27813e-05	3.88226		Gins1	0.0264205	4.32329		Oip5	0.034837	3.09536			Pole2	0.0016352	2.13659		Prc1	0.146609	3.29158		1700016C15Rik	0.447249	2.59477			Orai2	1.70077e-07	3.52813		Slpi	0.670889	2.07117							Prkcb	0.000659352	-2.90048		Grm6	0.25891	2.7462		Arid5b
		Ptpn22	1.48634e-07	3.86869		Ocm	0.0296202	4.29649		Glipr2	0.0657881	3.08677			Iqgap3	0.00930325	2.13249		Chaf1b	0.0382764	3.28223		Dnase2b	0.784829	2.58845			Sema3c	9.9195e-05	3.52054		S100a7a	0.617262	2.06792							Aurka	0.000190137	-2.85624		Fam161a	0.259575	2.74489		Ush2a
		Cars	4.23847e-08	3.86355		Cda	0.000539156	4.27894		Optc	0.2513	3.05309			Spdl1	0.00975631	2.12277		Aunip	0.102157	3.27685		Myoc	0.72723	2.58575			Tnfrsf18	7.6163e-06	3.51367		Lilr4b	0.686044	2.06789							Dpyd	0.000644416	-2.76735		Fzd10	0.255197	2.73819		Cadm3
		Tmsb10	6.09177e-06	3.86119		Chaf1b	0.00236401	4.22885		Dtl	0.069956	3.05235			Smc2	0.0972956	2.11935		Rad51	0.0261815	3.27179		Mchr1	0.467529	2.58532			Hspa2	3.08857e-06	3.51161		Itgb2	0.576093	2.06706							Bbs9	0.000201917	-2.7057		Gtse1	0.186116	2.73746		Ern1
		Arl4d	1.62574e-06	3.83445		Fam83d	0.00756124	4.21236		Rprl3	0.281112	3.04969			B3galt5	0.00920922	2.11743		Chek1	0.275698	3.27178		Ecscr	0.308097	2.57864			Mab21l3	6.2339e-05	3.49814		Ppbp	0.876471	2.06117							Smyd3	7.91152e-05	-2.67617		Ccng1	0.227595	2.73062		Lmln
		Myo5a	1.10971e-05	3.80967		Ccr2	0.0143961	4.20813		Serpinb5	0.110794	3.04113			Gipc2	0.0023428	2.11626		Ms4a6d	0.139172	3.26573		2310001H17Rik	0.227385	2.57797			Fam20a	0.000287207	3.47941		Fbxw9	0.0436461	2.06103							Sapcd2	0.000156945	-2.66866		Syngap1	0.255533	2.72621		Gpr152
		Cnfn	4.97395e-06	3.80251		Eme1	0.00137714	4.20152		Olfml3	0.00772356	3.03024			Aurka	0.00455157	2.11608		Ly6a	0.0382764	3.26262		Tuba1c	0.052515	2.57372			Hs3st1	8.3305e-05	3.47815		Ch25h	0.653696	2.05806							Prr11	0.000805058	-2.59236		Paqr3	0.25891	2.72144		Dscaml1
		Lrp8	1.12067e-06	3.79229		Ifitm1	0.00196781	4.13711		Tpsb2	0.149437	3.02915			Tcf19	0.00515069	2.11262		Kif2c	0.102157	3.25932		Ptgs2	0.630779	2.57347			Lamb3	9.25491e-07	3.46913		Calhm2	0.371771	2.05526							Map2k6	0.00337	-2.58969		Pcdhga7	0.265811	2.70875		Mir2861
		Ly6c1	3.62508e-06	3.78567		1700016C15Rik	0.0387959	4.12106		Clec4n	0.0865127	3.0196			Kif22	0.0125558	2.10595		Mmp12	0.366944	3.24878		Gja3	0.798538	2.56857			6030419C18Rik	3.34527e-05	3.46161		Lgals3bp	0.0482437	2.05279							Cyp2a5	0.0174792	-2.57977		Ipo7	0.26832	2.70553		Srrm4
		Dusp18	7.06432e-05	3.77752		Txn1	0.00565186	4.11782		Sec61b	0.00772263	3.01926			Serping1	0.0758531	2.10548		Birc7	0.770278	3.24771		Gen1	0.213187	2.56251			C330022C24Rik	3.25839e-06	3.4468		Klf10	0.599519	2.0526							Kif2c	0.00111734	-2.56899		Ksr1	0.255197	2.70397		Rnf157
		Klk10	3.99381e-07	3.77638		Icam1	0.0143961	4.11008		Gpx3	0.276805	3.0111			Mcm3	0.00457598	2.10249		Cenpa	0.0303494	3.23919		Gstm6	0.415551	2.56167			Oas1e	6.16182e-05	3.43897		B3gnt3	0.832592	2.03502							Fam64a	0.0028418	-2.54741		Cad	0.186216	2.70203		Dgkq
		Tes	1.95845e-06	3.75699		Ncf4	0.00917941	4.10793		Cryba2	0.428775	3.00711			Cenpm	0.024479	2.10138		Iqgap3	0.149147	3.2294		Gch1	0.0430333	2.55941			Slc4a7	1.66435e-05	3.4278		H2-Q10	0.346806	2.03365							Cyp24a1	1.48443e-06	-2.54053		Ccdc85c	0.259874	2.69727		Otor
		Ddit4	2.93896e-06	3.74391		Capn12	0.0470733	4.10504		Cryaa	0.437926	3.00243			Recql4	0.00152401	2.10136		Klk8	0.145469	3.22195		Tnnc1	0.440289	2.55755			Ptpn22	3.3345e-07	3.41266		Tgm1	0.0626763	2.03086							Kif14	0.00224264	-2.53777		Cd80	0.254574	2.69399		Notch3
		Tmc7	7.22711e-05	3.73293		Cd52	0.00299909	4.10339		Clspn	0.0173103	3.00232			Hmga2	0.00950065	2.09546		E2f8	0.0659222	3.21877		Serpine3	0.616256	2.55678			Pkp2	0.000380536	3.39142		Clca3b	0.832592	2.02955							Gm94	0.117739	-2.52601		Chst3	0.255947	2.68703		Tub
		S100a4	2.67424e-06	3.72853		Zbp1	0.00497387	4.09908		Knstrn	0.00640345	2.99785			Spink2	0.0174108	2.09491		Cdca8	0.0504887	3.21617		Cldn17	0.506408	2.55451			Ptp4a3	1.8489e-06	3.38661		Lpar5	0.867551	2.02918							Depdc1b	0.00327839	-2.52459		Prrg4	0.259575	2.68638		Strn
		Urah	4.43364e-06	3.67572		Fabp5	0.12987	4.09895		Snrpd2	0.0131492	2.99054			Slfn8	0.0155339	2.09489		Pf4	0.397692	3.20576		Lce3a	0.413648	2.54223			Ier5l	7.49586e-06	3.37837		Serinc2	0.0917478	2.02496							Cenpa	0.00019365	-2.52075		Tmprss11b	0.288588	2.68534		Mak
		Tmem63c	1.16438e-05	3.64398		Ndc80	0.0518264	4.0957		Apitd1	0.00947316	2.98782			Prc1	0.0130374	2.08409		Parpbp	0.149147	3.19305		Scgb1c1	0.630779	2.53954			Snord96a	0.12271	3.37769		Lamc2	0.694007	2.02468							Depdc1a	0.0591363	-2.50382		Celf5	0.227595	2.68354		Il1rl2
		Mex3b	1.51258e-05	3.63265		Ccne2	0.00452976	4.08428		S100a13	0.00967785	2.98457			Chek1	0.00857056	2.08374		Prg4	0.33219	3.18884		Il1r2	0.57027	2.53758			Sh3kbp1	4.87343e-07	3.37034		Tagln2	0.141393	2.024							Pard3b	0.00141499	-2.47742		Zfyve28	0.255197	2.67967		Ank1
		Dcbld2	1.29047e-06	3.60211		Gpha2	0.0319545	4.07825		Ifi202b	0.121802	2.98054			Ifi204	0.0078167	2.08314		Tyrobp	0.0273425	3.16729		Areg	0.200469	2.53638			Bnip3	0.00032473	3.35651		Ier3	0.0503557	2.02346							Frem2	0.00775731	-2.4635		Fam3b	0.255197	2.67963		Soga3
		Adcy7	3.73517e-05	3.59261		4732456N10Rik	0.0124765	4.06653		H2-T9	0.0111225	2.9763			Sass6	0.0109348	2.08121		Esp6	0.601674	3.15857		Omd	0.276026	2.52878			Bcl3	1.96375e-05	3.35647		1700007K13Rik	0.16885	2.02267							Nusap1	0.00184918	-2.45136		Asic2	0.255533	2.67579		Kif5a
		Zbtb32	0.000232235	3.56645		Scgb2b2	0.165302	4.05863		Nr4a1	0.0788789	2.97558			2310003N18Rik	0.495663	2.07368		Sgol2a	0.170953	3.15569		Ccdc122	0.546753	2.52783			St3gal1	0.000102213	3.34749		Ces2f	0.782695	2.02242							Cenpe	0.00658363	-2.43704		Rgs7	0.25891	2.67442		Nell2
		Cpne2	4.698e-05	3.5531		Klk10	0.00296783	4.0496		Elf5	0.0193744	2.96213			Tpx2	0.00876159	2.06719		Il1f6	0.342808	3.13174		Atad2	0.421719	2.5218			Acot7	3.56005e-07	3.34339		Ltf	0.862768	2.02108							Cyp2f2	0.180382	-2.42365		Mpzl3	0.307862	2.67395		Pde8a
		Orc1	2.79278e-05	3.5283		Sapcd2	0.00251556	4.03694		Agr2	0.0302219	2.95725			Eldr	0.0215385	2.06615		Eme1	0.0289986	3.1053		Cldn10	0.515287	2.5209			Glis2	3.634e-05	3.33088		Pidd1	0.643475	2.01692							Kif22	0.0026635	-2.39823		Arid5b	0.259575	2.67343		Pde6a
		Hmga2-ps1	0.000180269	3.52458		Fcgr1	0.00658326	4.02872		Slc45a2	0.172328	2.95515			Slco1a5	0.0222272	2.06597		Ifitm3	0.0096784	3.10187		Npvf	0.630779	2.52049			Itpripl1	1.95862e-06	3.32219		H2-Q8	0.337479	2.01632							Tpx2	0.00143234	-2.3941		Ush2a	0.255947	2.67311		Apcdd1
		Cdh3	2.59389e-05	3.51893		Ms4a6b	0.00937721	4.00842		B2m	0.0300564	2.94628			Tyrobp	0.383164	2.06366		Sapcd2	0.0396634	3.10014		Csrp2	0.464679	2.51345			Il1rap	2.29201e-05	3.31856		3110021N24Rik	0.832592	2.01181							Kif20a	0.000600538	-2.38472		Cadm3	0.274693	2.67119		Farp2
		Hmox1	3.58134e-07	3.51177		Lce3a	0.0310541	3.99676		B2m	0.0300564	2.94628			Ncapd2	0.00585734	2.0595		Ada	0.0824487	3.09722		Tnfrsf1b	0.468462	2.51169			Bin1	1.66078e-06	3.31806		Tmigd1	0.743193	2.01064							Ect2	0.00374748	-2.38326		Ern1	0.259874	2.67071		Sez6l
		Lamb3	7.5137e-07	3.50967		Nek2	0.00196781	3.9889		Psrc1	0.00232299	2.94298			Smim3	0.0112383	2.05943		Krt13	0.0682451	3.09691		Hist1h3b	0.656599	2.5055			Sulf2	6.51421e-05	3.31071		Cpt1c	0.239683	2.01043							Gas2l3	0.00334137	-2.38224		Orai2	0.0205315	2.66818		L3mbtl3
		Mmp10	0.00236547	3.47241		Fbxl22	0.0626138	3.98692		Insl6	0.0137619	2.94078			Cenpn	0.00577664	2.05663		Eldr	0.299746	3.0953		Ptgds	0.589466	2.50427			Adm2	3.34201e-05	3.30085		Ccl9	0.551129	2.00835							H19	0.191145	-2.27944		Lmln	0.255197	2.66654		Dvl3
		Pigz	0.000244054	3.43351		2310001H17Rik	0.0116876	3.98174		Dnph1	0.000757747	2.93966			1700007K13Rik	0.0211968	2.05363		Fabp5	0.585505	3.09293		Cd52	0.10382	2.49874			Urah	9.32478e-06	3.29921		Il4ra	0.179968	2.00701							Hist1h2bn	0.37939	-2.27203		Gpr152	0.261238	2.66613		Slc36a4
		Pole2	1.49667e-06	3.43314		Spdl1	0.0080082	3.97428		Krt6b	0.0157107	2.93809			Nuf2	0.00920922	2.05245		Lim2	0.783773	3.08951		Mir8112	0.640208	2.49073			Ddit4l	7.77873e-05	3.23199		Cysrt1	0.618785	2.0019							Pcdh18	0.00219731	-2.26819		Dscaml1	0.256822	2.66381		Pidd1
		Scd1	3.59272e-06	3.4326		Eif4ebp1	0.000757747	3.96077		Cryga	0.448874	2.92856			Fignl1	0.00304683	2.05104		Ms4a6b	0.108794	3.08793		Kif4	0.0455291	2.48581			Spaca6	3.50962e-05	3.2029		Lilrb4a	0.738746	2.00116							Msra	0.0012936	-2.25906		Mir2861	0.313617	2.663		Alg10b
		Pcdh8	8.45204e-06	3.42998		Kif18b	0.00692219	3.95713		Chchd1	0.034981	2.92357			Mcm6	0.00520004	2.05072		Fkbp1b	0.277194	3.0866		Mgst1	0.308097	2.48523			Nupr1	0.000776266	3.1881		Kera	0.593064	-5.1195							Prc1	0.00398433	-2.25042		Srrm4	0.25891	2.66106		Ccdc64
		Nipal4	5.70736e-05	3.42591		Kif20a	0.0267356	3.9545		Prdx4	0.0247469	2.91969			Mybl1	0.0402101	2.05047		Plk1	0.058554	3.0795		Cenpl	0.0659222	2.47733			Il6ra	0.000317845	3.18091		Mir8097	0.888296	-5.01135							Nek2	0.00373496	-2.23691		Rnf157	0.26717	2.65362		Rph3a
		Trim62	1.24781e-05	3.42078		Pf4	0.0644807	3.94286		Alox12e	0.313637	2.91846			Cdc45	0.00106433	2.04687		Gipc2	0.0696002	3.07402		Arhgef39	0.154145	2.47453			Nes	6.65605e-07	3.17892		Gm94	0.617262	-4.89871							Fat4	0.0165289	-2.2328		Dgkq	0.254574	2.64978		Ahrr
		Eif4e3	2.20447e-06	3.41676		Ercc6l	0.0492914	3.94048		Nme1	0.00754202	2.91232			Pola1	0.053435	2.0448		Ccna2	0.0455291	3.0718		Pgam2	0.754708	2.47138			Myc	7.39791e-06	3.159		Snord47	0.830805	-4.1019							Hyls1	0.00468428	-2.22856		Otor	0.255197	2.64826		Nhlrc3
		Mcm10	3.36638e-06	3.38487		Kif22	0.00125612	3.93451		Lyz1	0.00752945	2.90909			Blm	0.00457598	2.03824		Ncf4	0.117184	3.06716		Slc14a1	0.584134	2.46879			Alox12b	0.00149142	3.15573		Mir6385	0.832592	-3.90688							Gpc6	0.00042147	-2.22275		Notch3	0.28178	2.64704		Klhl28
		Lcn2	0.00313148	3.37132		Mt1	0.00103382	3.93192		2700099C18Rik	0.0593214	2.90838			Serpinb3a	0.398307	2.03751		Kif20b	0.293589	3.06432		Cox7a1	0.378221	2.4653			Trim62	2.3533e-05	3.15169		Snora41	0.832592	-3.72598							Hist1h4h	0.233613	-2.20809		Tub	0.266955	2.64701		Ago2
		Kcnn4	6.43904e-06	3.36596		Npvf	0.128829	3.93052		Mia	0.12708	2.90741			Xdh	0.0113953	2.03497		Coro1a	0.167677	3.04894		Hat1	0.289737	2.46388			Tcaf1	2.44519e-05	3.12335		Gm6890	0.811362	-3.72147							Mki67	0.0199967	-2.19913		Ddias	0.254574	2.64202		Tbl1x
		Eif4ebp1	1.40024e-05	3.35995		Mrgprf	0.0646609	3.92884		Crybb1	0.445279	2.89692			Alox15	0.222923	2.03376		Aspn	0.271008	3.04758		Hells	0.5316	2.46332			Kank3	8.57655e-07	3.11554		Gm4736	0.724713	-3.6732							Snora33	0.409501	-2.19554		Strn	0.297342	2.64024		Crmp1
		Cldn1	3.99139e-06	3.35476		Rplp2-ps1	0.0470733	3.92397		Rpl37rt	0.169516	2.89607			Nsl1	0.00950065	2.03359		Ect2	0.180816	3.04599		4930427A07Rik	0.151935	2.46072			Ctsz	2.63752e-06	3.11205		Snora75	0.832592	-3.46342							Aldh1l2	0.0148174	-2.19481		Sco2	0.248333	2.63518		Hook1
		Ano6	5.35165e-05	3.33405		Krt15	0.081924	3.92202		Cryab	0.388253	2.89505			Fblim1	0.0140049	2.02909		Ngf	0.0982562	3.04227		Tmem27	0.561425	2.45229			Slc23a3	3.19516e-07	3.10992		Cyp2b19	0.568278	-3.41912							Magi1	0.000855459	-2.1847		Mak	0.269897	2.63144		Rab6b
		Il6ra	0.000216991	3.32498		Ltb	0.00481954	3.89467		Mnd1	0.0453756	2.88011			Depdc1b	0.027265	2.02849		Clec7a	0.330358	3.03277		Apol9a	0.386455	2.45183			Arid5a	4.78821e-05	3.10226		Snord104	0.877179	-3.35219							Rab30	0.0002898	-2.18006		Il1rl2	0.309286	2.63007		C1ql2
		Cystm1	0.000412189	3.29097		Mad2l1	0.00688926	3.87415		Gm6402	0.185169	2.88002			H2-T24	0.066035	2.02816		Stfa1	0.376961	3.03117		Rnaseh2c	0.17574	2.43866			Lat2	0.00012391	3.08496		Prpmp5	0.777404	-3.28069							Cdh4	0.000421732	-2.16751		Efna3	0.254574	2.62407		Fam46c
		Kank3	5.1585e-07	3.2851		BC089491	0.0220713	3.87064		Lcp1	0.0606327	2.87893			Dtl	0.00585734	2.02677		Dtl	0.292973	3.02381		Mip	0.833008	2.43836			2310003N18Rik	0.0438187	3.07883		Cyp24a1	0.486895	-3.274							Knstrn	0.00633664	-2.16074		Ank1	0.255533	2.61792		BC048403
		Ptgs1	1.03984e-07	3.26766		Iigp1	0.0615603	3.85985		Rpa3	0.0394685	2.87375			Tacc3	0.00208078	2.02606		Serpinb10	0.445686	3.00916		Spata33	0.565713	2.43357			Ada	2.92836e-05	3.07849		Spata33	0.612793	-3.16788							Wfdc18	0.240659	-2.15247		Soga3	0.262827	2.61762		Acvr1b
		Cyp4f39	5.62273e-05	3.24146		Rrm2	0.0184721	3.85679		Scnn1g	0.103027	2.86385			Cnfn	0.00769338	2.02239		S100a2	0.540888	3.00468		Gm5478	0.630779	2.42676			Ptges	1.37725e-07	3.07213		Insl3	0.832592	-3.09486							Trib3	0.146595	-2.14989		Kif5a	0.262888	2.61545		Rbp3
		Arid5a	3.07205e-05	3.23908		Ckap2	0.0557283	3.85629		Tagln	0.11633	2.85537			Lce3f	0.00814963	2.0223		Mki67	0.249525	2.98793		Atg9b	0.0261815	2.4215			Snord104	0.0645078	3.06275		Lum	0.76952	-3.08577							Col4a2	0.0255254	-2.14312		Nell2	0.270171	2.61418		Btbd7
		Pear1	1.10971e-05	3.23737		Ecm1	0.00035995	3.8543		Snrnp25	0.0103321	2.84789			Klk11	0.00104564	2.02014		Ms4a10	0.336048	2.98336		Bard1	0.139172	2.42105			Slc7a3	0.0011164	3.05675		Cdkn3	0.698309	-2.93436							Tln2	0.00187154	-2.1287		Pde8a	0.261895	2.61376		Susd4
		Tuba4a	5.95147e-07	3.214		Lsm5	0.0091433	3.83242		Arhgef39	0.0196875	2.84346			Psrc1	0.002297	2.01598		Nuf2	0.132642	2.97969		Il1b	0.259796	2.4195			Rin1	7.21546e-06	3.04078		Ces1d	0.38579	-2.91852							Ascl2	0.0146671	-2.12838		Pde6a	0.263485	2.61249		BC027072
		Ets1	0.000182562	3.20805		Vim	0.102821	3.81931		Dynlt1f	0.197877	2.83126			Oas1g	0.0192206	2.01516		Kif18a	0.311857	2.97832		Tspan6	0.597784	2.41799			Pold4	9.20976e-06	3.0406		Prb1	0.874422	-2.85237							Hist1h4d	0.348168	-2.11933		Apcdd1	0.270093	2.61246		Xpnpep3
		Sept11	2.14326e-06	3.18492		Cd53	0.0662716	3.81667		Cenpp	0.050809	2.83092			Sh2d5	0.00658963	2.015		Gm15421	0.633305	2.96839		Ccl12	0.230007	2.41796			Sprr2f	0.0176196	3.03869		Tacr3	0.382454	-2.82785							Igfbp5	0.00153755	-2.11681		Farp2	0.254574	2.61216		Gm17296
		Acot7	4.57731e-07	3.17286		Tnc	0.00456977	3.80372		Hat1	0.0443283	2.83046			Socs3	0.0302576	2.0139		Rhox4b	0.623461	2.96295		Mpeg1	0.100266	2.41656			Mcam	0.00625574	3.03675		Cdo1	0.284546	-2.81143							Mis18bp1	0.0465011	-2.08797		Sez6l	0.255533	2.61077		Gdf15
		Lgals1	0.000327769	3.16829		Tacc3	0.00688926	3.7747		Tnfrsf23	0.0441458	2.82427			D17H6S56E-5	0.00126671	2.01139		Gpx3	0.630779	2.9616		Ska3	0.100683	2.40326			Krt6a	1.53806e-07	3.03254		Ccnb1	0.346806	-2.80263							Macrod1	0.011235	-2.08468		L3mbtl3	0.262888	2.6038		Sned1
		Psph	1.01677e-05	3.16089		Cenpi	0.00910095	3.75668		Snhg3	0.0178778	2.82155			Dbf4	0.00303385	2.01074		Ncapg2	0.211678	2.95691		Pon1	0.619919	2.4018			Lrfn4	2.30238e-05	3.03101		Cyp2a5	0.659406	-2.75637							Gdnf	0.028349	-2.07987		Dvl3	0.271895	2.60247		Peli3
		Ccdc88b	1.25693e-06	3.13716		Ccna2	0.00445385	3.74887		Gm6890	0.277052	2.82116			Cenpe	0.0423918	2.01068		Clspn	0.0925961	2.95505		Stmn1	0.0339725	2.39662			3110039I08Rik	1.97125e-05	3.02506		1190002F15Rik	0.252334	-2.73332							Fn1	0.0206488	-2.07858		Slc36a4	0.260414	2.60076		Kcnc4
		AI607873	0.00161927	3.12431		Slfn1	0.0148349	3.73405		Polr2k	0.0816607	2.81754			Uhrf1	0.00303385	2.00663		Mcm10	0.157342	2.94927		Gmfg	0.200774	2.3917			Bcl2l15	4.06004e-05	3.01547		Frem2	0.642385	-2.70765							Camkmt	0.00381418	-2.07622		Pidd1	0.243689	2.59671		Abhd2
		Pmaip1	0.00042083	3.11593		Gins2	0.00374554	3.73003		Tmem37	0.0913434	2.8166			Mtfr2	0.0171648	2.00627		Cdc25c	0.105155	2.94683		Lsm3	0.218377	2.38763			Cnfn	2.45373e-05	3.00947		Acsm1	0.110642	-2.70056							Rerg	0.00138505	-2.05615		Alg10b	0.262888	2.59117		Ptprn2
		Bub1	0.000135975	3.11036		Aurka	0.00170294	3.7246		Cox7a1	0.0651291	2.81427							Zic2	0.604324	2.94186		Mnda	0.498018	2.38385			Azin2	1.39188e-05	3.00687		Xlr4a	0.656396	-2.69814							Cep55	0.0139232	-2.05035		Ccdc64	0.255197	2.5904		Trank1
		Nes	6.68828e-07	3.09074		Gsg2	0.00467786	3.71725		1500011K16Rik	0.0319545	2.81409							Zwilch	0.151935	2.9389		Prr11	0.278753	2.3787			Ptrh1	2.52835e-06	2.9993		Immp2l	0.163027	-2.67446							Parpbp	0.017375	-2.03622		Rph3a	0.274693	2.5897		Serinc4
		Tnfrsf22	8.11014e-05	3.07371		Depdc1b	0.00752945	3.71055		Ndufc2	0.0233585	2.81394							Kntc1	0.137563	2.9361		Slc2a9	0.156249	2.37163			Pfkp	8.8431e-05	2.999		Serpina9	0.576093	-2.59281							Adm2	0.00790045	-2.02349		Ahrr	0.255533	2.58961		Stim1
		Il33	0.000441906	3.07191		Ube2t	0.00780435	3.70393		Cited1	0.113508	2.81282							Glipr1	0.511514	2.93033		Krt15	0.607651	2.37105			Cpt1c	4.65875e-05	2.99852		Adh7	0.665032	-2.54344							Espl1	0.010524	-2.01262		Nhlrc3	0.25891	2.58943		Plxna1
		Ptafr	0.000217107	3.06574		Krt7	0.128695	3.70062		Twf2	0.0504974	2.81009							Cxcl10	0.145469	2.91237		Brip1	0.0682451	2.37087			Slc39a14	5.85183e-05	2.98972		Crisp1	0.836611	-2.5176							Slc29a1	0.000463044	-2.0089		Klhl28	0.280589	2.58672		Ngf
		Lxn	3.61927e-07	3.06326		Hmgb2	0.00750411	3.69782		Orc1	0.0184721	2.80153							Troap	0.0696002	2.90884		Dct	0.630779	2.36777			Il22ra1	6.62264e-06	2.98358		Angptl1	0.718247	-2.51275							Hmmr	0.0246007	-2.00749		Ago2	0.255197	2.58467		Pnp2
		Homer3	2.10038e-06	3.06296		Fam64a	0.00641447	3.69305		Uqcc2	0.00465759	2.80036							Dbf4	0.154145	2.88129		Hspb8	0.562353	2.366			Pthlh	2.37469e-06	2.98248		Dkk1	0.668687	-2.4955											Tbl1x	0.255533	2.58456		Cep104
		Sulf2	0.000100166	3.04634		Rpl34	0.106238	3.68771		Rad9a	0.015075	2.79957							Plk4	0.140659	2.88014		Gins2	0.118067	2.35946			Smtnl2	0.00148962	2.97918		Aspm	0.53022	-2.47528											Crmp1	0.29381	2.58206		Ppef2
		Bfsp1	9.43729e-07	3.03886		Grifin	0.378121	3.67755		Emc8-1190005i06rik	0.149511	2.79497							Lgals7	0.100266	2.86922		Diap3	0.566142	2.35881			Marcksl1	1.85278e-05	2.97521		Fhit	0.140711	-2.44725											Hook1	0.29389	2.58116		Map1b
		Ttyh1	1.0234e-06	3.02556		Kif2c	0.0143961	3.67257		Pmf1	0.0109302	2.79352							Gtse1	0.0824121	2.86613		Mlf1	0.274923	2.3583			Rapgef3	4.11609e-06	2.97451		Wnt2	0.23603	-2.42292											Rab6b	0.28629	2.5799		Elk4
		Rab11fip5	6.98663e-06	3.02223		Dhfr	0.00586571	3.67235		Tnnc1	0.0918504	2.79274							2810408I11Rik	0.198122	2.86218		Incenp	0.0642615	2.35819			Dkkl1	4.21725e-06	2.97372		Nme5	0.656582	-2.3895											C1ql2	0.259887	2.57965		Ccnt1
		Inf2	1.51203e-05	3.01147		Cryba1	0.388253	3.66873		2700094K13Rik	0.00375708	2.79237							Gm12070	0.151935	2.86088		Krt7	0.630779	2.35764			Krtdap	0.0537088	2.96496		Sectm1b	0.574496	-2.38245											Fam46c	0.3611	2.57545		Plk3
		Shmt2	1.11315e-05	2.99582		Cdca2	0.00639583	3.66162		Espl1	0.0202934	2.78716							Tm4sf1	0.311857	2.84074		Abcg5	0.613619	2.35713			Grtp1	0.00119636	2.96171		Ces1e	0.420653	-2.37927											BC048403	0.255197	2.57433		AI463170
		2810417H13Rik	9.48796e-05	2.98979		C330027C09Rik	0.0233585	3.64914		S100a6	0.0112173	2.78277							Emc8-1190005i06rik	0.500475	2.83957		Haus3	0.204396	2.35705			Ecm1	6.75202e-06	2.93503		Dapl1	0.480732	-2.36438											Acvr1b	0.264491	2.57329		Adgrv1
		Tnfaip2	0.00157445	2.98422		Rnaseh2c	0.00825604	3.64513		Rn4.5s	0.0139068	2.78							Rspo1	0.636208	2.8357		Lipk	0.630779	2.35701			Peak1	9.85264e-05	2.9343		Dpyd	0.580868	-2.36157											Rbp3	0.2739	2.57289		Atp6v1g2
		Plk3	0.000136738	2.97158		Tyms	0.00166825	3.6359		Edn3	0.253343	2.77956							Hmgb2	0.100266	2.83473		Kif23	0.500475	2.35681			1700007K13Rik	0.000165784	2.90563		Postn	0.480732	-2.35501											Btbd7	0.269636	2.57113		Brsk2
		Etv4	8.81896e-07	2.96387		Gm4736	0.157033	3.6309		Atp5l	0.0523457	2.77607							Casc5	0.61434	2.82545		Rapsn	0.630779	2.35518			Pcdh7	4.06004e-05	2.89848		Stfa2l1	0.832592	-2.34623											Susd4	0.255197	2.56326		Strip2
		Nucb2	1.32184e-06	2.96386		Fhl3	0.00924631	3.6274		Zwilch	0.0408305	2.76718							Cep55	0.182558	2.82525		Ltb	0.154145	2.35366			Igfbp3	0.0750817	2.89409		Hist1h4i	0.480732	-2.32761											BC027072	0.262888	2.56307		Camk2b
		Spdl1	5.92684e-05	2.96088		Ada	0.00930685	3.62394		Lox	0.0913434	2.76513							Lyz1	0.0425411	2.8229		Ccdc18	0.337578	2.34942			Prelid2	0.000118504	2.89222		Ano4	0.44467	-2.31473											Xpnpep3	0.255197	2.56155		Il6ra
		Slc25a48	3.59474e-08	2.94983		Tyrobp	0.00196781	3.61913		Kif18a	0.0923556	2.75838							Ifi204	0.312408	2.81372		Igfbp7	0.535645	2.34205			BC037156	0.0129284	2.88996		Ano5	0.827791	-2.30398											Gm17296	0.255197	2.56077		Ammecr1
		Pkp2	0.000811311	2.94513		S100a3	0.00688926	3.61801		Ccdc80	0.121589	2.75651							Tacc3	0.101551	2.8026		BC055324	0.455032	2.34083			Tmigd1	7.13819e-06	2.87831		1700112E06Rik	0.55813	-2.27243											Gdf15	0.254574	2.55796		C130021I20Rik
		Guca1b	5.03162e-05	2.93356		B3galt5	0.0173959	3.61377		Cenpl	0.00803791	2.75461							2700099C18Rik	0.276026	2.80183		Calml4	0.550598	2.33997			Il4ra	2.2464e-06	2.87346		Slc39a8	0.728287	-2.26142											Sned1	0.283291	2.55784		Adcy1
		Clspn	9.71535e-05	2.93287		Ect2	0.0241156	3.61256		Rpl22l1	0.0767344	2.7478							4732456N10Rik	0.194412	2.79894		Rfc4	0.366944	2.33833			Plau	6.58649e-07	2.86233		Sult1a1	0.682546	-2.22332											Peli3	0.274693	2.55775		Car10
		Il1rap	4.71482e-05	2.93078		AA467197	0.0374638	3.56365		Gm3776	0.0856772	2.74695							Arhgap11a	0.107702	2.79822		Twf2	0.366944	2.33772			Bfsp1	1.67801e-06	2.86133		Adh6a	0.125842	-2.21893											Kcnc4	0.26674	2.55758		Arhgef11
		Eno1	8.76249e-06	2.92354		Anln	0.0552021	3.5545		Rps14	0.0550813	2.74267							Cenpn	0.0584634	2.78653		Osr2	0.277572	2.33697			Crip2	8.43362e-05	2.86089		Gja4	0.615411	-2.21831											Abhd2	0.262888	2.55679		Cadps
		Atf3	8.86866e-05	2.92172		Prelid2	0.036109	3.55279		Vsig10l	0.0110032	2.7422							Tcf19	0.0766604	2.78142		Casp4	0.567863	2.33697			S100a9	0.0112577	2.85429		Spa17	0.788036	-2.20461											Ptprn2	0.274693	2.55484		Tusc5
		Bcl3	4.39055e-05	2.92099		Tmsb10	0.00389163	3.54765		Gm4737	0.0032366	2.7415							Eda2r	0.0539952	2.78069		Crabp2	0.300661	2.33321			Trim47	0.000323017	2.85107		Arhgef39	0.402689	-2.19925											Trank1	0.255197	2.55172		Rimkla
		Pkm	2.17461e-07	2.91578		Ubald2	0.00580635	3.54299		Usmg5	0.0515084	2.74017							Rad54l	0.343343	2.77502		Tekt2	0.360958	2.33104			Pcdhgb6	3.48701e-05	2.8496		Ifit1bl2	0.678541	-2.1887											Serinc4	0.259575	2.55126		Ttc39aos1
		Cenph	7.21118e-06	2.91373		Avpi1	0.00389163	3.54122		S100a14	0.00988471	2.73563							Dscc1	0.230007	2.77344		Isg15	0.291566	2.32609			Dusp7	6.49138e-06	2.84943		Hmgn5	0.52724	-2.18841											Stim1	0.255533	2.55026		Pds5a
		Flrt2	7.20516e-05	2.91219		Csta1	0.0250836	3.53998		Tuba1b	0.000757747	2.73239							Mcm5	0.0777329	2.77088		Slc45a2	0.630779	2.32309			Pdlim7	3.87379e-06	2.83667		Moap1	0.607099	-2.18023											Plxna1	0.248333	2.54314		Samd5
		Aurkb	5.66725e-06	2.907		Sod3	0.0599376	3.53719		Med21	0.0721096	2.72445							Stil	0.0995815	2.76425		Cfb	0.0633464	2.31699			Crygn	0.00972061	2.82828		Cenpf	0.634537	-2.17841											Ngf	0.227595	2.54246		Piezo1
		Manba	1.30098e-06	2.89927		Cep55	0.0196875	3.52968		Ccdc109b	0.00644412	2.72407							E030024N20Rik	0.421215	2.76192		Lpl	0.525382	2.31532			S100a3	1.25509e-05	2.82118		Cyp2e1	0.765213	-2.17052											Pnp2	0.283891	2.53904		Gm14436
		Serpinb3a	0.0222571	2.89913		Trip13	0.0262359	3.52323		Osr2	0.0390439	2.72398							Trim59	0.287177	2.75948		Hmox1	0.739565	2.31358			Slco1a5	0.000231825	2.82093		Adh1	0.367123	-2.16193											Cep104	0.255197	2.53447		Gabra2
		Apbb2	4.1299e-06	2.89429		Ncaph	0.0171834	3.52256		Mrps18c	0.0374638	2.7234							Aknad1	0.385213	2.74591		Lcp1	0.435768	2.31221			Zbtb32	0.00111377	2.81196		Gpc6	0.0341544	-2.15407											Ppef2	0.25891	2.5336		Map3k3
		Rrm2	3.36638e-06	2.89138		Crygs	0.406503	3.52031		Acta2	0.237227	2.72281							Knstrn	0.0452838	2.74477		Rpl37rt	0.630779	2.30781			Flna	4.34579e-05	2.81097		Gsta3	0.426105	-2.15006											Map1b	0.264336	2.52958		Prox1
		Plk1	2.3284e-05	2.87962		Aknad1	0.0512103	3.51586		Ssr4	0.00545636	2.71692							Krt23	0.318695	2.74279		Mia	0.591444	2.3074			Serpine2	0.00194261	2.80542		Wif1	0.867551	-2.14049											Elk4	0.255533	2.52955		Nptx2
		S100a2	0.00123786	2.87433		Krt19	0.0344714	3.51262		Stmn1-rs1	0.0393732	2.70925							Casq1	0.704504	2.74206		Rpl34	0.630779	2.30388			B3galt5	8.8431e-05	2.7958		Ckap2	0.824553	-2.14025											Fam212b	0.197857	2.52852		Tmem200b
		Bcl2l15	5.04793e-05	2.87137		Lrrc17	0.0392894	3.51128		Inmt	0.182572	2.70627							Fcer1g	0.154145	2.74142		Gm6890	0.683398	2.30055			Fosb	0.00526559	2.78254		Tmsb15b1	0.727339	-2.11633											Ccnt1	0.255533	2.52533		Gprin1
		Slc16a1	3.74389e-08	2.86305		H2afz	0.010789	3.50951		2010204K13Rik	0.0270174	2.70515							Ltf	0.599696	2.73673		Ndufa4	0.230798	2.29801			Arhgef40	1.29349e-05	2.76654		4932411N23Rik	0.832592	-2.1081											Plk3	0.255197	2.52294		Fam219a
		Ackr3	3.69865e-06	2.85928		Dbf4	0.0175276	3.50849		Apobec2	0.00232299	2.70427							Pitx3	0.765286	2.72983		Edn3	0.660423	2.29739			Bcar3	0.000111088	2.76126		Depdc1a	0.732533	-2.09954											AI463170	0.255197	2.51937		Rgs9bp
		Lig1	5.93499e-06	2.85506		Trim59	0.0346419	3.49096		Vrk2	0.106834	2.69508							Aspm	0.263286	2.72867		Gip	0.630779	2.29474			S1pr2	1.22794e-05	2.76064		Parpbp	0.646698	-2.09711											Adgrv1	0.255533	2.51626		Kcnb1
		Bmp3	4.02006e-06	2.85456		Tmem173	0.0483145	3.4653		1810022K09Rik	0.155554	2.69439							Kif22	0.0344277	2.72679		Vrk2	0.515345	2.29207			Ccng1	0.000330772	2.75707		Agr2	0.586425	-2.08232											Atp6v1g2	0.292585	2.51466		Cacng4
		Rad54l	0.000258666	2.85441		Dscc1	0.0268027	3.4645		Parpbp	0.0563382	2.69303							Cenpu	0.0774678	2.72124		Sdpr	0.630779	2.28981			Fads3	8.24982e-07	2.75314		Tmsb15l	0.630092	-2.07259											Brsk2	0.259874	2.51289		Heg1
		Ercc6l	0.000510229	2.85232		Top2a	0.0650491	3.45943		Phtf1os	0.171037	2.69302							Pfkfb1	0.0696002	2.7212		Serpinb5	0.584134	2.28707			Rbp1	2.58434e-05	2.74283		Snord96a	0.937671	-2.06996											Lif	0.0714221	2.51285		Nrn1
		Dusp7	5.89007e-06	2.85203		Aunip	0.0184721	3.44872		Ccdc34	0.00605365	2.69137							B2m	0.178258	2.70858		Ttr	0.630779	2.2852			Sesn2	7.75867e-06	2.73426		Aspn	0.76952	-2.06969											Strip2	0.25891	2.51193		Pex11a
		Pcdhgb6	3.00927e-05	2.84539		Casp12	0.0498595	3.43902		Atp6v0e	0.0392817	2.68797							Tpx2	0.157238	2.70634		Ripk3	0.169032	2.28102			Gsdma	0.000691913	2.73331		Enpep	0.832592	-2.06651											Camk2b	0.283891	2.50723		Scrt1
		Mpp1	8.35948e-08	2.84465		Cxcl17	0.0198403	3.42306		Dctpp1	0.00586571	2.68649							Ccne2	0.101975	2.7059		Sptssb	0.468462	2.28082			Rnf222	4.86374e-05	2.72323		Scgb2b2	0.900934	-2.06584											Il6ra	0.255533	2.50572		Evi5l
		Asf1b	2.55451e-05	2.83533		Milr1	0.0215564	3.41099		Gmds	0.00176546	2.68544							Inmt	0.566661	2.70572		Stmn1-rs1	0.304182	2.27672			Myadm	8.85682e-06	2.72015		Smim18	0.859054	-2.06236											Ammecr1	0.259307	2.50494		Gng4
		Pdia5	6.03554e-05	2.83243		Atp5k	0.0123565	3.40486		Aspm	0.0650491	2.68506							Mrgprf	0.493979	2.70566		Ocm	0.50313	2.27668			Gadd45g	0.000231655	2.71402		Clec3b	0.906474	-2.05117											C130021I20Rik	0.326233	2.5038		Capn15
		Plod1	8.07402e-06	2.81715		Chek1	0.0591601	3.40393		Ube2s	0.00639583	2.67888							Aurka	0.0382764	2.70512		Serpinb6b	0.525967	2.27614			Sh3tc1	3.25068e-06	2.70094		AW822252	0.832592	-2.04956											Adcy1	0.261027	2.49981		Vgll4
		Rmrp	0.0738233	2.80315		Troap	0.00772263	3.39806		Pycard	0.0297603	2.67768							Fbxo5	0.10515	2.70475		Tmem173	0.499572	2.27385			Sec24d	1.64118e-05	2.68635		Mir3064	0.789104	-2.04778											Car10	0.274693	2.4969		Wasf2
		Gm10052	0.0377292	2.80162		Sec61g	0.00900293	3.37777		Cmc2	0.00610116	2.67597							Hmmr	0.211678	2.69999		Tmem54	0.0382764	2.26931			Sco2	0.000253464	2.67755		Muc15	0.832592	-2.04752											Arhgef11	0.25891	2.49687		Gabrr1
		Tmigd1	8.07402e-06	2.80113		Dsn1	0.00880884	3.37279		Prr15	0.135067	2.67073							Fabp4	0.521445	2.6974		Fli1	0.57244	2.26886			Ankrd37	0.0344374	2.66787		Tex40	0.800117	-2.04455											Cadps	0.276182	2.49158		Ankrd26
		Shcbp1	0.000341636	2.79649		Npm3-ps1	0.0453756	3.37137		Steap1	0.061459	2.66548							Pole	0.249525	2.69048		Ubald2	0.161255	2.2667			Cdkn1a	7.33818e-07	2.66446		1110046J04Rik	0.832592	-2.04102											Tusc5	0.283891	2.48995		Gnaz
		Itpripl1	5.93681e-06	2.79504		Krt6a	0.0191529	3.36692		Lst1	0.0163548	2.66386							Trip13	0.259796	2.68922		Best2	0.630779	2.26512			Tuba1c	1.89349e-06	2.66041		Sorcs3	0.766097	-2.04011											Rimkla	0.269139	2.48733		Dpf3
		Gsg2	6.07275e-05	2.79391		Tpsab1	0.130583	3.35703		Fuom	0.0147405	2.66104							Chil1	0.360958	2.68745		Tagln	0.569752	2.26486			Furin	1.5635e-05	2.6539		Gm15421	0.927178	-2.03431											Ttc39aos1	0.255197	2.48579		Pgbd5
		Ppp1r3b	3.13011e-05	2.79171		Ampd1	0.0403448	3.35562		Itgb2	0.038659	2.65975							Lix1	0.630779	2.68627		Ankle1	0.273857	2.26349			Ttyh1	3.00471e-06	2.65344		Cldn8	0.81496	-2.03236											Pds5a	0.289884	2.4852		Atcay
		Stom	2.14326e-06	2.79061		Crygn	0.344762	3.34284		Fxyd3	0.0134926	2.65719							Fam64a	0.102157	2.68467		Iigp1	0.579849	2.25709			Nod2	0.00050171	2.64755		1700102H20Rik	0.814361	-2.02759											Samd5	0.294413	2.48411		Ccdc177
		Top2a	0.000497906	2.77925		Tmigd1	0.0389008	3.33832		Rps27l	0.0770214	2.65538							Cenpp	0.260409	2.67656		Car9	0.609123	2.25632			Procr	6.54027e-05	2.63823		Gsto2	0.421105	-2.02743											Piezo1	0.255947	2.48361		Epha8
		Tnfrsf12a	8.49049e-05	2.77698		Rpl39l	0.0643706	3.33081		Gip	0.181719	2.65076							Foxm1	0.0606467	2.67613		H60c	0.292138	2.25224			Guca1b	0.000123065	2.63215		Mir1954	0.927178	-2.02354											Gm14436	0.303538	2.48084		Itpkb
		Itga6	1.64586e-05	2.77137		2810408I11Rik	0.0279334	3.33003		Clic1	0.0239784	2.64218							Ces5a	0.772316	2.67543		Srgn	0.5813	2.2485			Suox	1.12323e-05	2.61538		Hist2h2bb	0.646698	-2.02336											Gabra2	0.25891	2.47961		Klf3
		Gatsl2	1.36149e-05	2.75742		S100a11	0.00526729	3.32602		Kif20b	0.10485	2.63627							Nup37	0.122722	2.67415		Gm5512	0.445987	2.24793			Celf3	7.5575e-06	2.61451		Ednrb	0.832592	-2.02013											Map3k3	0.259874	2.47946		Mtmr9
		Cadm4	2.5895e-07	2.74102		Gm10012	0.0595164	3.32559		Gbp3	0.00988471	2.62844							Stfa3	0.376961	2.67233		Lacc1	0.0772029	2.24504			Slc26a4	0.0090991	2.60835		Wfdc18	0.920339	-2.0157											Prox1	0.356283	2.479		Psd
		Tcaf1	5.63301e-05	2.73631		Pfkfb1	0.00639583	3.32467		Cdc25b	0.00629005	2.62797							Pola1	0.273857	2.6716		Fst	0.610093	2.24337			Cad	7.65216e-05	2.59874		Apoc1	0.528892	-2.00974											Nptx2	0.25891	2.47716		Pcgf3
		Chaf1b	1.73561e-05	2.7311		5730408K05Rik	0.0276631	3.31836		Socs1	0.00845353	2.62773							Ifi44	0.276026	2.66908		1190002F15Rik	0.273857	2.24123			Krt19	6.97e-05	2.59242		Myh11	0.86841	-2.0036											Tmem200b	0.281102	2.47384		Hnrnpul1
		Dbf4	9.47599e-06	2.73098		Upp1	0.00100895	3.3157		Oas1a	0.0115672	2.61858							Mybl1	0.178013	2.66796		Rtp4	0.198125	2.23986			Zfp385a	8.93905e-05	2.57907															Gprin1	0.278091	2.47357		Glp2r
		Cdk1	7.50899e-05	2.7309		Mt2	0.00365774	3.31171		Dynll1	0.00507144	2.61727							Gm3776	0.374359	2.66662		Ccl5	0.627999	2.23956			Aldh1a3	1.79386e-05	2.57616															Fam219a	0.262888	2.47062		Gxylt2
		Tubb5	1.51642e-06	2.72607		Mastl	0.0494488	3.31091		Kif4	0.0072777	2.61605							Msx1	0.543294	2.66455		Wdhd1	0.467529	2.2376			Tnfrsf22	0.000322993	2.5719															Rgs9bp	0.269567	2.47036		Esrrb
		Me1	3.43791e-06	2.72547		H2-Q7	0.0105751	3.30351		Gm12657	0.259734	2.61078							Mms22l	0.1269	2.66172		Rpa3	0.369894	2.23628			Zdhhc13	0.000359815	2.56531															Kcnb1	0.271407	2.46863		Rasgef1a
		Smtn	5.98322e-05	2.72448		Cryba4	0.401278	3.29735		Rps27rt	0.0571428	2.61057							Espl1	0.114762	2.65127		B3gnt5	0.780468	2.22587			Ikbke	5.12771e-07	2.56526															Cacng4	0.314221	2.46822		Disp2
		Pcdh7	5.65154e-05	2.72284		Mlana	0.209859	3.29551		Rps15a-ps6	0.105541	2.61011							Ifit3	0.38078	2.64784		Pld5	0.641194	2.2249			Vwa1	3.12655e-05	2.56116															Heg1	0.2739	2.46787		Tstd2
		Pcdhb17	4.21518e-06	2.71642		Nup37	0.0112384	3.28817		Il18bp	0.00507144	2.60915							Ifi44l	0.120597	2.6466		Trim47	0.27092	2.22059			Myo5a	0.000178983	2.55865															Nrn1	0.271233	2.46731		Klf7
		Syt16	2.29857e-07	2.71634		Kif15	0.0195437	3.2844		Akr1b3	0.0516222	2.60682							Smc2	0.334231	2.64326		Casp1	0.478346	2.22012			Rtn4	1.67801e-06	2.5552															Pex11a	0.255197	2.46724		Xpo4
		Il13ra1	2.16926e-05	2.71249		Plaur	0.0185215	3.274		Pla2g2e	0.150783	2.60025							Ccdc80	0.477597	2.64092		Lrrc17	0.489623	2.21635			2310008N11Rik	0.00760673	2.55374															Rhbdl1	0.255533	2.46543		AI414108
		Vwa1	1.70778e-05	2.71045		Cenpm	0.00650031	3.26484		Cstb	0.0244413	2.59934							Scnn1b	0.415551	2.64074		Lims2	0.730275	2.21251			Barx2	0.00102591	2.53999															Scrt1	0.300542	2.46069		Slc12a5
		Aldh1a3	1.07393e-05	2.70655		Rbp1	0.0191529	3.26385		Tnfrsf1b	0.121229	2.59654							Dynlt1f	0.623461	2.63927		BC089491	0.445987	2.20897			Eif4ebp1	0.000114732	2.53833															Tmem43	0.157056	2.45941		Hcn3
		Fanci	3.38386e-05	2.70133		Lgals1	0.0208186	3.24698		Rps27	0.0553991	2.59633							Crct1	0.632737	2.63819		Apol9b	0.484436	2.2072			Lmna	3.56005e-07	2.53483															Evi5l	0.261238	2.45661		Dot1l
		Klk11	2.51151e-06	2.70125		Ccl9	0.0131074	3.24411		Tex30	0.0289466	2.59551							Dhfr	0.102149	2.63508		Upp1	0.0399714	2.20513			Lif	0.000482931	2.53405															Gng4	0.259575	2.45385		Gstcd
		Duox1	2.29498e-05	2.69896		1190002F15Rik	0.0161499	3.23892		Crygc	0.479008	2.59309							Myh11	0.621855	2.62782		Slc25a48	0.415551	2.20251			Aldh18a1	8.43261e-06	2.52599															Capn15	0.263056	2.45232		Rpgrip1
		Pgk1	7.5137e-07	2.69298		Uqcrq	0.00988471	3.23561		H2afx	0.00429543	2.59242							Tyms	0.0382764	2.62495		H2afz	0.276026	2.20192			Tpst2	4.27391e-06	2.52304															Vgll4	0.259874	2.44747		Rbbp8nl
		Npy	9.37527e-05	2.69235		Nuf2	0.0218283	3.22888		Kif23	0.117076	2.59081							Ifit1	0.249525	2.61536		Tpsab1	0.630779	2.20168			Cd14	0.000100678	2.51763															Cpt1c	0.0933552	2.44668		Slc9a7
		Slc4a11	1.28406e-05	2.68545		S100a7a	0.0252127	3.22186		1700102H20Rik	0.112345	2.58713							Ercc1	0.0165664	2.61128		Atp5k	0.276026	2.20024			Nfkbie	4.90848e-05	2.51539															Wasf2	0.292685	2.4465		Dsg3
		Mcm5	2.19357e-05	2.68543		Tmem54	0.00125612	3.21941		Psme2b	0.0787913	2.58695							Acta2	0.630779	2.61103		Agr2	0.338937	2.19949			AI607873	0.00671876	2.5148															Gabrr1	0.275984	2.44636		Dyrk2
		Ptges	1.84759e-07	2.6802		Steap4	0.0445015	3.21769		Tmem158	0.00424388	2.58452							Gbp3	0.052515	2.59767		Cdc25b	0.0753301	2.19669			Slc45a3	0.000102476	2.51468															Ankrd26	0.2619	2.43992		Sv2a
		Ly6a	7.85696e-05	2.67892		Psmc3ip	0.00725636	3.21389		Cox7b	0.0521049	2.5808							Gins3	0.0382764	2.59527		Insl6	0.211678	2.19638			Angptl4	0.000183744	2.51383															Gnaz	0.269636	2.43847		Cdc42bpg
		Exo1	7.37974e-06	2.67729		Prc1	0.0346097	3.20722		Krt23	0.0929868	2.57764							1700016C15Rik	0.447249	2.59477		Ano5	0.629655	2.19446			Fas	0.000927826	2.5089															Dpf3	0.271407	2.43692		Camkv
		Klf10	4.23847e-08	2.67391		Bc1	0.0853701	3.20555		Ascl2	0.0392894	2.57585							Dnase2b	0.784829	2.58845		Etv4	0.041657	2.19335			Gjb4	7.33817e-07	2.50762															Pgbd5	0.259575	2.43646		Klf12
		Flna	5.60503e-05	2.67274		Lsm3	0.0163548	3.20014		Wfdc18	0.309329	2.57437							Myoc	0.72723	2.58575		Snord12	0.68869	2.1912			Snora3	0.0184355	2.50336															Atcay	0.274693	2.43523		Zscan25
		Lce3d	0.004628	2.67252		Il1f8	0.0859002	3.19829		Tmem176b	0.0346419	2.57104							Mchr1	0.467529	2.58532		Penk	0.642219	2.19054			Plin2	1.981e-05	2.50149															Trim7	0.254574	2.43498		Unc13a
		Snord34	0.227242	2.67241		Dlgap5	0.0280355	3.18767		Igfbp6	0.178268	2.56574							Ecscr	0.308097	2.57864		Bub1b	0.105155	2.18942			S100a4	4.86374e-05	2.49341															Ccdc177	0.262888	2.43245		Dnm3
		Adgrf4	1.95845e-06	2.67222		Crybb2	0.427168	3.18129		Tmem256	0.0299832	2.56358							2310001H17Rik	0.227385	2.57797		Fcna	0.210965	2.1893			Sept11	1.4788e-05	2.49002															Epha8	0.262888	2.43144		Tnfrsf23
		Pcdhga5	1.99714e-05	2.66904		Gmfg	0.015075	3.1748		Fbxo5	0.0291303	2.55497							Tuba1c	0.052515	2.57372		Psmc3ip	0.172979	2.18553			Stom	5.57053e-06	2.48836															Itpkb	0.25891	2.42854		Nsg1
		Ncaph	1.47375e-05	2.66744		Il1r2	0.125105	3.17467		Commd2	0.0290088	2.54993							Ptgs2	0.630779	2.57347		Elf5	0.271832	2.18375			Rpph1	0.241162	2.47388															Klf3	0.310371	2.42603		Ptk7
		Slc2a1	5.24266e-06	2.66657		Ddias	0.0411675	3.17277		Layn	0.25909	2.54954							Cenpe	0.25192	2.5686		A930001C03Rik	0.443348	2.18362			Atf5	9.04941e-05	2.46988															Mtmr9	0.25891	2.42557		Rasgrf2
		Pbk	0.000729348	2.66328		Mcm5	0.00920663	3.16712		Csf3r	0.0526882	2.54877							Gja3	0.798538	2.56857		Prpmp5	0.653912	2.18164			Igsf9	2.25748e-05	2.4636															Psd	0.265682	2.42543		2610005L07Rik
		Spink2	0.000265147	2.66135		Snrpe	0.0443283	3.16109		Il1f9	0.0499556	2.54787							Gen1	0.213187	2.56251		Angpt2	0.593685	2.18049			Cd63	0.012886	2.45977															Pcgf3	0.262888	2.42529		Pcdh15
		Slc29a3	7.96658e-05	2.6595		Oaf	0.0929868	3.15658		Crybb3	0.466587	2.54475							Gstm6	0.415551	2.56167		Pi16	0.635731	2.17962			Slc16a6	5.15226e-05	2.45773															Hnrnpul1	0.262888	2.42498		Tmem130
		Blm	2.56455e-05	2.65508		Hells	0.0990096	3.15036		Apol9a	0.0876621	2.54198							Gch1	0.0430333	2.55941		Fen1	0.0531287	2.17907			Slc25a48	1.70077e-07	2.45079															Glp2r	0.259887	2.42421		Diras1
		Oas1e	0.000317793	2.65187		Pet100	0.0289466	3.1401		Tipin	0.0297603	2.54058							Tnnc1	0.440289	2.55755		Fcgr2b	0.455909	2.17791			Trp53inp1	0.000838906	2.44884															Gxylt2	0.274693	2.424		Eif4ebp2
		Aurka	3.88947e-05	2.65179		Sgol1	0.0336295	3.13269		Eldr	0.118917	2.53871							Serpine3	0.616256	2.55678		Egfl7	0.528967	2.17694			Dyrk3	9.73101e-06	2.44279															Esrrb	0.297385	2.42251		Dlg4
		Tagln2	1.06317e-05	2.6508		Nccrp1	0.0109533	3.13112		Mrpl12	0.00520218	2.53633							Cldn17	0.506408	2.55451		Tyrp1	0.692852	2.17488			Twf2	0.00037486	2.43786															Rasgef1a	0.254574	2.42215		AI118078
		Aars	1.62269e-07	2.65006		Alox15	0.167575	3.12265		Itga7	0.0909152	2.53338							Lce3a	0.413648	2.54223		Krt6b	0.23275	2.17484			Smad7	2.16823e-05	2.43609															Disp2	0.28665	2.42061		Impg1
		Snord33	0.134703	2.64747		Csrp2	0.0765959	3.12006		Cox7a2	0.0286193	2.52927							Scgb1c1	0.630779	2.53954		Pcna	0.353616	2.17407			Cd81	1.75183e-07	2.42781															Tstd2	0.262888	2.42024		Wbscr17
		Ceacam1	0.000166521	2.64601		Nanog	0.0838756	3.11963		Oas1g	0.0387959	2.52522							Il1r2	0.57027	2.53758		Fas	0.630779	2.173			Gatsl2	4.37619e-05	2.42466															Klf7	0.262888	2.42011		Doc2b
		Pfkl	1.47375e-05	2.64138		Mgst1	0.0362249	3.11025		Rhox4b	0.276908	2.52489							Areg	0.200469	2.53638		Ifitm1	0.149147	2.17295			Pcdhga5	5.09659e-05	2.42182															Xpo4	0.287139	2.41971		Stxbp1
		Ier5l	4.11833e-05	2.62683		Ccne1	0.00196781	3.09626		Haus3	0.0347879	2.52015							Omd	0.276026	2.52878		Itga7	0.486905	2.17224			Ifitm3	0.000450722	2.41965															AI414108	0.217633	2.41705		Ankrd33b
		C1galt1	0.00566364	2.62656		Oip5	0.034837	3.09536		Cebpd	0.00586571	2.51953							Ccdc122	0.546753	2.52783		Ifi202b	0.628582	2.16811			Pcdhb22	5.33017e-05	2.41894															Slc12a5	0.271836	2.41682		Barhl2
		Gm1673	0.00532162	2.61717		Tpx2	0.0218954	3.08954		Nme2	0.028317	2.51916							Atad2	0.421719	2.5218		Phtf1os	0.630779	2.16563			Tom1l1	0.00208582	2.41862															Hcn3	0.270093	2.41141		Syt1
		Oaz1-ps	0.13892	2.61158		Ifi204	0.0594547	3.08728		Hmmr	0.0606327	2.51898							Cldn10	0.515287	2.5209		5730408K05Rik	0.415551	2.16365			Slc2a1	1.34007e-05	2.41753															Dot1l	0.255197	2.40982		Aadacl2
		Cd63	0.0079608	2.60684		Glipr2	0.0657881	3.08677		Mlf1	0.0516222	2.51415							Npvf	0.630779	2.52049		Adm	0.577678	2.16217			Gm12338	0.0629506	2.4144															Gstcd	0.255197	2.40805		Rsbn1
		Ndufa4l2	0.0198631	2.60033		E2f8	0.0160514	3.07495		Exosc8	0.0301126	2.51363							Serpine2	0.511514	2.51567		Rrm1	0.287177	2.1613			Snora68	0.181293	2.40958															Rpgrip1	0.259575	2.40612		Tomt
		Prim2	2.47587e-05	2.59892		Fscn1	0.00166683	3.06835		Mir8097	0.488864	2.51252							Csrp2	0.464679	2.51345		C1qb	0.378162	2.1598			Slc35e4	3.14867e-05	2.40896															Rbbp8nl	0.262888	2.40578		Akap6
		Scg2	0.000234899	2.5962		Fblim1	0.0135144	3.06007		Tspo	0.0317141	2.51146							Tnfrsf1b	0.468462	2.51169		Layn	0.661537	2.15945			Pinlyp	0.0153922	2.40791															Slc9a7	0.283891	2.40297		Vsx2
		Shf	0.000162001	2.58833		Optc	0.2513	3.05309		Pilra	0.0537472	2.51137							Hist1h3b	0.656599	2.5055		Slc4a11	0.624766	2.15935			Mgat4b	3.56257e-05	2.40788															Dsg3	0.308168	2.40297		Hpcal4
		Gpx2	0.00160973	2.58824		Dtl	0.069956	3.05235		2010107E04Rik	0.0401961	2.50937							Ptgds	0.589466	2.50427		Mfap5	0.57027	2.15895			Ttc39a	1.9843e-05	2.40528															Dyrk2	0.255197	2.40165		Ankrd11
		Kif11	0.000553749	2.58245		Tubb6	0.095711	3.04976		Gm35612	0.268854	2.50831							Uhrf1	0.1411	2.49947		Lsm5	0.311857	2.15799			Dusp10	0.000116932	2.4042															Sv2a	0.279185	2.40028		Ogdhl
		Itgb4	1.44292e-05	2.57815		Rprl3	0.281112	3.04969		Rbm3	0.0536057	2.50615							Cd52	0.10382	2.49874		Poc1a	0.0382764	2.15696			Fbxw9	1.08964e-05	2.40297															Cdc42bpg	0.255533	2.39949		Pcdhgb4
		Cdca5	0.000162001	2.57242		Sgol2a	0.0426025	3.04765		Psmb3	0.0177749	2.5043							Exo1	0.100266	2.49383		Gm11837	0.70348	2.15676			Gipc2	3.81261e-05	2.39841															Camkv	0.288664	2.39866		Slc32a1
		Tbc1d1	1.10238e-05	2.57061		Sdf2l1	0.000802338	3.04719		Gm3219	0.118887	2.50258							Mir8112	0.640208	2.49073		Ccne1	0.0642615	2.15536			Stfa1	0.0906446	2.39378															Klf12	0.259874	2.39749		Ppm1e
		Ncapg	0.00330918	2.5605		Serpinb5	0.110794	3.04113		Spata24	0.0184721	2.49645							Kif4	0.0455291	2.48581		Chst5	0.580441	2.15256			Dcbld2	2.88708e-05	2.38639															Zscan25	0.255197	2.39745		Sik2
		Dusp10	6.38517e-05	2.55501		Exo1	0.00837901	3.03776		Hint1	0.00712742	2.49129							Mgst1	0.308097	2.48523		Timeless	0.367378	2.15136			Hspa4l	5.93272e-05	2.37587															Unc13a	0.255197	2.39688		Sgip1
		Ddias	0.00122661	2.55003		Olfml3	0.00772356	3.03024		Aldoart1	0.0725478	2.48348							Cenpl	0.0659222	2.47733		Gpx8	0.490573	2.15107			Slc5a10	0.000264235	2.37515															Dnm3	0.262888	2.39446		Slc26a7
		Mcm3	5.14695e-05	2.54871		Tpsb2	0.149437	3.02915		Cysrt1	0.0538412	2.46323							Arhgef39	0.154145	2.47453		Adamts1	0.57505	2.15107			Lxn	2.93692e-06	2.37434															Tnfrsf23	0.254574	2.39438		Lrit1
		Isg20	0.000495264	2.54684		Slc25a48	0.0392894	3.02371		Ap1s1	0.00159361	2.46033							Pgam2	0.754708	2.47138		Nnat	0.630779	2.14891			Nme4	0.0344351	2.37414															Nsg1	0.270182	2.39419		Sez6l2
		Hspa2	2.73576e-05	2.54623		Clec4n	0.0865127	3.0196		Gins3	0.00892295	2.45953							Slc14a1	0.584134	2.46879		Ifit1bl1	0.487562	2.14627			Cstb	7.05021e-05	2.37391															Ptk7	0.255197	2.39214		Pdzph1
		Ccna2	0.000162001	2.54153		Sec61b	0.00772263	3.01926		Gpx8	0.0978142	2.45838							Cox7a1	0.378221	2.4653		Trim30a	0.490573	2.14602			Cmtm3	4.18073e-05	2.36948															Rasgrf2	0.273309	2.39208		Rasd2
		Kif18b	0.000282077	2.53976		Gpx3	0.276805	3.0111		Fkbp1b	0.120133	2.45823							Lyz2	0.154145	2.4645		Sdr9c7	0.478346	2.14556			Inhbb	5.09132e-05	2.36884															2610005L07Rik	0.254574	2.39146		Slc44a1
		Lgalsl	3.62508e-06	2.53665		Cryba2	0.428775	3.00711		Nup43	0.0126419	2.45785							Hat1	0.289737	2.46388		Mcm2	0.140659	2.14524			Tmsb10	0.000206572	2.36777															Pcdh15	0.259597	2.38945		Dgkd
		Kif2c	0.000160902	2.53592		Cryaa	0.437926	3.00243		Churc1	0.0478187	2.45755							Hells	0.5316	2.46332		Tmem37	0.550598	2.14337			Spink5	0.0078181	2.3563															Tmem130	0.29374	2.38778		Ankrd52
		Fam83d	0.000181469	2.53207		Clspn	0.0173103	3.00232		Gstm6	0.119255	2.45731							4930427A07Rik	0.151935	2.46072		Fam107a	0.57244	2.14156			Tmem173	0.00129809	2.3558															Diras1	0.339377	2.38741		Fan1
		Cad	8.55357e-05	2.5297		Knstrn	0.00640345	2.99785		Rpl36a	0.0495332	2.45711							Tmem27	0.561425	2.45229		Melk	0.194679	2.14076			Mlkl	1.43152e-06	2.35504															Eif4ebp2	0.262888	2.38721		March7
		Lmna	3.34982e-07	2.52667		Snrpd2	0.0131492	2.99054		Syne4	0.0658134	2.45473							D17H6S56E-5	0.0275129	2.45196		Ecm1	0.0381752	2.14043			B3gnt7	0.000110811	2.35442															Dlg4	0.262888	2.38514		Chrna6
		Peak1	0.000269779	2.52542		Mki67	0.0573773	2.98833		Rad51b	0.056521	2.45421							Apol9a	0.386455	2.45183		9030617O03Rik	0.100266	2.1393			Rmrp	0.133177	2.35364															AI118078	0.255533	2.38324		Fam129c
		Eme1	0.000225138	2.5157		Apitd1	0.00947316	2.98782		Slirp	0.0663544	2.45328							Bst2	0.0696002	2.4443		Txn1	0.276026	2.13805			Ano6	0.000712074	2.3525															Impg1	0.271836	2.3829		Cpne6
		Ccnf	4.02371e-06	2.5144		S100a13	0.00967785	2.98457		Ifit1	0.0715778	2.45266							Rnaseh2c	0.17574	2.43866		Tnfrsf19	0.561377	2.13775			Tpi1	3.0377e-05	2.3506															Wbscr17	0.261027	2.38084		Simc1
		Sgol1	0.000409052	2.50234		Ifi202b	0.121802	2.98054		Cbr3	0.0297603	2.45168							Mip	0.833008	2.43836		Slc38a8	0.708541	2.13663			Isg20	0.00103975	2.34706															Doc2b	0.276013	2.37968		Aatk
		Ifi204	0.000125911	2.49947		H2-T9	0.0111225	2.9763		Cntd1	0.0376353	2.45049							Chtf18	0.0382764	2.43708		Ptgis	0.51108	2.13432			S100a2	0.00536799	2.3465															Stxbp1	0.274693	2.37953		Snap25
		Bcar3	0.000215296	2.49928		Nr4a1	0.0788789	2.97558		Shfm1	0.061459	2.44992							Spata33	0.565713	2.43357		Il18bp	0.0696002	2.1343			Duox1	8.46106e-05	2.34381															Ankrd33b	0.277578	2.37911		Gria3
		Fignl1	2.38182e-05	2.49873		Elf5	0.0193744	2.96213		Mnda	0.133849	2.44927							Gm5478	0.630779	2.42676		Tmsb10	0.161529	2.13231			Itgb4	3.71959e-05	2.34186															Polk	0.181469	2.3766		Mast1
		Krt4	0.017874	2.49831		Agr2	0.0302219	2.95725		Cd14	0.0105121	2.44703							Atg9b	0.0261815	2.4215		Mcm7	0.0710895	2.13063			Pla2g4f	0.000138964	2.34106															Barhl2	0.267457	2.37503		Nsg2
		Sparc	4.86484e-06	2.49802		Tagln2	0.00196781	2.95709		Lrrc71	0.12066	2.44474							Bard1	0.139172	2.42105		C4b	0.630779	2.1285			Scg2	0.000588001	2.34099															Syt1	0.279131	2.37415		Mbd5
		Ska1	0.000694283	2.49132		Slc45a2	0.172328	2.95515		Tmem176a	0.0470884	2.4413							Il1b	0.259796	2.4195		Cd72	0.528967	2.12842			Mdfi	0.000103789	2.34052															Aadacl2	0.260086	2.37199		Sez6
		Ccne1	1.29659e-05	2.49021		Arhgap11a	0.0193545	2.94713		Rab26os	0.00936422	2.43931							Tspan6	0.597784	2.41799		Slc39a12	0.630779	2.12787			Acsbg1	9.26477e-05	2.33722															Rsbn1	0.26717	2.36944		Zmat4
		Kif22	0.000294973	2.48959		B2m	0.0300564	2.94628		Stmn1	0.00507144	2.4391							Ccl12	0.230007	2.41796		Pcbd1	0.660423	2.12767			Fabp5	0.000187505	2.3346															Tomt	0.24959	2.36854		Arntl2
		S100a3	2.94327e-05	2.48621		Etv4	0.00170294	2.94438		Emcn	0.148236	2.43795							Mpeg1	0.100266	2.41656		Milr1	0.412789	2.12448			Mkrn2os	7.80152e-05	2.33168															Akap6	0.25891	2.36588		Lca5
		Pinlyp	0.01106	2.48584		Psrc1	0.00232299	2.94298		Ccdc51	0.0285973	2.43568							Kifc5b	0.041657	2.40966		Pdlim4	0.618079	2.12315			Glipr1	0.0151264	2.33054															Vsx2	0.31165	2.3656		Impg2
		Esco2	0.00641588	2.48324		Insl6	0.0137619	2.94078		Asb11	0.0642631	2.43419							Mcm6	0.216464	2.40484		Trf	0.630779	2.12206			Mdm2	3.43495e-05	2.32726															Hpcal4	0.280976	2.36319		Tmod2
		B3gnt3	2.40555e-05	2.48203		Dnph1	0.000757747	2.93966		Sertad3	0.0028138	2.43401							Ska3	0.100683	2.40326		H2afx	0.0624676	2.12151			Ncs1	8.84288e-05	2.32603															Ankrd11	0.25891	2.36159		Tac2
		Man1a	0.000144414	2.48089		Krt6b	0.0157107	2.93809		Fcgr2b	0.0894152	2.43379							Pon1	0.619919	2.4018		Cdc6	0.378221	2.1214			Pfkl	4.90848e-05	2.32396															Ogdhl	0.255533	2.36158		Trim56
		Slitrk6	0.00177321	2.47811		Cryga	0.448874	2.92856		Prex2	0.1021	2.43354							Fancd2	0.44221	2.3985		Nupr1	0.500842	2.12111			Crnn	0.00333028	2.32084															Pcdhgb4	0.262888	2.35947		Snord100
		Tpm2	3.94813e-05	2.47392		Chchd1	0.034981	2.92357		Myl6	0.0182512	2.43047							Stmn1	0.0339725	2.39662		C1rl	0.481457	2.1197			Shf	0.000434149	2.31783															Slc32a1	0.288664	2.35926		Bend6
		Mcm6	6.17176e-05	2.4724		Prdx4	0.0247469	2.91969		Ppih	0.00550558	2.42724							Gmfg	0.200774	2.3917		Tipin	0.263725	2.11966			Pxdc1	0.00016605	2.3163															Zfp365	0.283891	2.35842		Slc23a2
		Pcdhga10	0.000181444	2.47225		Alox12e	0.313637	2.91846		Sptssb	0.111534	2.42552							Lsm3	0.218377	2.38763		Ggt1	0.630779	2.11896			Pcdh8	0.000172864	2.31514															Ppm1e	0.271345	2.357		Nfasc
		Ttk	0.000868827	2.47191		Ncapg2	0.0493531	2.9169		Rfc4	0.0818767	2.42465							Mnda	0.498018	2.38385		Fancb	0.249525	2.11893			Chpf	0.000257816	2.31001															Sik2	0.255969	2.35558		Gad1
		Aadac	0.0371339	2.46843		Bcl2l15	0.00772263	2.91586		Ccdc122	0.18496	2.42369							Traip	0.05468	2.38328		Ampd1	0.502826	2.11737			A130010J15Rik	2.16342e-06	2.30905															Sgip1	0.261027	2.35469		Glipr1
		Prokr2	0.00158549	2.46753		Nme1	0.00754202	2.91232		Rfc5	0.00364174	2.42217							Slfn8	0.165475	2.37878		Herc6	0.249525	2.11616			St3gal4	0.000699405	2.30872															Snord96a	0.432861	2.35347		Grk1
		4732456N10Rik	9.36089e-05	2.46741		Lyz1	0.00752945	2.90909		3110045C21Rik	0.0892523	2.41967							Prr11	0.278753	2.3787		Gpnmb	0.71145	2.11469			Ak1	8.38547e-06	2.29816															Slc26a7	0.279651	2.35097		Zfp385b
		Ticrr	0.000448713	2.46713		2700099C18Rik	0.0593214	2.90838		Itgb3bp	0.11945	2.41313							Slc2a9	0.156249	2.37163		Oas1a	0.152727	2.11369			Lce3f	0.000222097	2.29758															Lrit1	0.278091	2.35074		Tmcc2
		Smtnl2	0.00425728	2.46322		Mia	0.12708	2.90741		Adgrf4	0.00932865	2.40693							Krt15	0.607651	2.37105		Sod3	0.585816	2.11057			Aen	3.34201e-05	2.29733															Tnfrsf10b	0.0300479	2.34849		Fam217b
		Tmem173	0.000828241	2.46027		Tpm2	0.00180037	2.90632		Adarb2	0.00196781	2.40572							Brip1	0.0682451	2.37087		Krt19	0.500475	2.1094			Slitrk6	0.00352417	2.29558															Sez6l2	0.271836	2.34765		Rev1
		Wdr62	7.57339e-05	2.45989		Adm	0.101049	2.90178		Phlda3	0.0170146	2.40384							Dct	0.630779	2.36777		Igfbp6	0.630779	2.10764			Trib3	0.0366403	2.29452															Pdzph1	0.262888	2.34686		Rin1
		Pola1	0.00159428	2.45939		Crybb1	0.445279	2.89692		Glrx	0.0072777	2.40315							Hspb8	0.562353	2.366		Usp18	0.172979	2.10668			Slpi	0.000290687	2.29377															Rasd2	0.259874	2.34576		Elfn1
		Dscc1	0.00151821	2.45878		Rpl37rt	0.169516	2.89607		Lgals3	0.0143903	2.39825							Gins2	0.118067	2.35946		Srpx2	0.572852	2.10506			Arntl2	9.25491e-07	2.29339															Slc44a1	0.262888	2.34486		Slc8a3
		Psat1	2.26632e-07	2.45708		Cryab	0.388253	2.89505		Ndufb2	0.0462375	2.39469							Diap3	0.566142	2.35881		Ifit1bl2	0.509016	2.10349			Nckap5l	1.75581e-05	2.28695															Dgkd	0.232527	2.34293		Krt80
		Sass6	0.000244581	2.4558		Rad51	0.00570162	2.89239		Egfl7	0.129814	2.39435							Mlf1	0.274923	2.3583		Tppp3	0.630779	2.10182			B4gat1	1.56727e-06	2.28481															Ankrd52	0.262888	2.34153		Spats2
		Cenpi	0.000222711	2.4531		Serpine1	0.0390439	2.89136		Rpl39	0.102749	2.3912							Incenp	0.0642615	2.35819		Hyls1	0.154145	2.10177			Itpripl2	0.000395638	2.2841															Fan1	0.255197	2.3408		Zkscan2
		Xdh	0.000211253	2.45147		Plk4	0.0302625	2.89098		Cyba	0.0400423	2.38943							Krt7	0.630779	2.35764		Hnmt	0.549442	2.10107			Btg2	1.17684e-06	2.28159															March7	0.30917	2.34026		N4bp2
		Nbl1	0.00235097	2.45079		Mnd1	0.0453756	2.88011		Crygb	0.495935	2.38825							Abcg5	0.613619	2.35713		Myl9	0.555156	2.10077			Cd68	2.78564e-05	2.27986															Chrna6	0.279651	2.33676		Nefh
		Pgam1	5.09461e-06	2.44965		Gm6402	0.185169	2.88002		Ska3	0.0214192	2.38634							Haus3	0.204396	2.35705		Ckap2l	0.449203	2.09906			Tgfbr2	2.20727e-05	2.27765															Fam129c	0.196157	2.33418		Frmd5
		Krt13	4.43364e-06	2.44676		Cpn1	0.0908794	2.87969		Snrpg	0.0279659	2.38436							Lipk	0.630779	2.35701		Oas1g	0.318695	2.09758			Il13ra1	0.000106401	2.27737															Cpne6	0.309286	2.33404		Clip3
		Uhrf1	2.11111e-05	2.44658		Lcp1	0.0606327	2.87893		Renbp	0.103643	2.37506							Kif23	0.500475	2.35681		Npnt	0.630779	2.09723			Dmpk	4.78821e-05	2.27496															Simc1	0.24959	2.33361		Itgb4
		Il20ra	0.000125911	2.44466		Rpa3	0.0394685	2.87375		Rps27a	0.0802099	2.37432							Ticrr	0.102157	2.35538		Gm12657	0.680876	2.09545			Abcc1	0.00047681	2.26879															Aatk	0.268497	2.33169		Cers6
		Hells	0.002374	2.44263		Fabp4	0.139448	2.8675		Rtp4	0.0347477	2.37105							Rapsn	0.630779	2.35518		Pmel	0.685075	2.0909			Stx11	1.47783e-05	2.26401															Snap25	0.287139	2.33001		Pcdhga5
		Stx11	6.66962e-06	2.44219		Scnn1g	0.103027	2.86385		Gm19705	0.109239	2.36909							Ltb	0.154145	2.35366		Rfc5	0.0425411	2.08913			Plat	9.98995e-06	2.26392															Gria3	0.243689	2.32955		Atp1a3
		Ndc80	0.0010103	2.43885		Lig1	0.0013718	2.86199		Isg15	0.0665612	2.36627							Vim	0.630779	2.35124		Phf11b	0.378162	2.08868			Tslp	0.000629131	2.26351															Mast1	0.270176	2.32934		Mtss1l
		Kif15	0.0005104	2.43763		Id1	0.00439126	2.85823		Angptl4	0.0173103	2.36609							Ccdc18	0.337578	2.34942		Gm525	0.630779	2.08718			Plod1	5.8498e-05	2.25435															Nsg2	0.280976	2.32895		Ugt1a6a
		Fosb	0.00999414	2.42258		Tagln	0.11633	2.85537		Ccdc3	0.281112	2.36558							Cdc45	0.329915	2.34874		Dnph1	0.0289986	2.08669			Ehbp1l1	1.43946e-05	2.24782															Mbd5	0.255197	2.3274		Myo19
		Spidr	1.55451e-05	2.41863		Lxn	0.0310205	2.8509		Hyi	0.0300564	2.36469							Cenpm	0.124078	2.34397		Tubb6	0.616256	2.08632			Syt12	0.00011787	2.2469															Sez6	0.30275	2.32737		Pitpnm2
		Cdc6	0.000217643	2.40712		Serpinb6a	0.0194332	2.84871		2200002D01Rik	0.0413319	2.36382							Igfbp7	0.535645	2.34205		Acot10	0.557899	2.08628			Pttg1ip	2.08107e-05	2.23673															Zmat4	0.270017	2.32687		Cttnbp2
		Dsg3	0.00206675	2.40484		Snrnp25	0.0103321	2.84789		Stra13	0.00235003	2.36352							BC055324	0.455032	2.34083		Zfp101	0.308097	2.08291			Pcdhb17	2.53317e-05	2.23127															Arntl2	0.203646	2.32557		Brsk1
		Mtfr2	0.000379476	2.39959		Arhgef39	0.0196875	2.84346		Nsl1	0.00605365	2.36283							Mtfr2	0.460338	2.34024		Slc6a14	0.506127	2.08137			Phlda3	9.75278e-06	2.23089															Lca5	0.255197	2.32229		Plch1
		Sphk1	0.000119643	2.3993		Dynlt1f	0.197877	2.83126		C1ra	0.0740039	2.36091							Calml4	0.550598	2.33997		G2e3	0.498018	2.07925			Arhgef1	3.93444e-05	2.22969															Impg2	0.269139	2.32051		Zkscan7
		Chtf18	7.50899e-05	2.39902		Cenpp	0.050809	2.83092		Glyat	0.124842	2.35363							Rfc4	0.366944	2.33833		Mgp	0.317674	2.07917			Tenm4	0.000198787	2.22959															Tmod2	0.305048	2.31895		Wasf1
		Id1	2.10569e-05	2.39869		Hat1	0.0443283	2.83046		Chac1	0.0892523	2.35288							Twf2	0.366944	2.33772		Dna2	0.260409	2.07771			Nav2	9.03488e-05	2.22722															Tac2	0.333026	2.31565		Klf9
		Lrr1	0.000534835	2.39706		Tnfrsf23	0.0441458	2.82427		Atad2	0.129675	2.34905							Osr2	0.277572	2.33697		Nanog	0.602975	2.07664			Tnfrsf10b	2.7335e-05	2.22273															Trim56	0.25891	2.31553		Rab11fip4
		Acat2	2.41553e-06	2.39531		Snhg3	0.0178778	2.82155		Prr13	0.00137714	2.34184							Casp4	0.567863	2.33697		Snrpe	0.50313	2.07579			Eno1	9.32626e-05	2.22053															Snord100	0.368333	2.31467		Adgrb1
		Pcdhb22	5.43623e-05	2.38332		Gm6890	0.277052	2.82116		Atp5g3	0.00296783	2.34084							Crabp2	0.300661	2.33321		Gpha2	0.561086	2.07516			Cda	4.93553e-05	2.21421															Bend6	0.281197	2.31452		Kcnv2
		Traip	0.000350362	2.382		Polr2k	0.0816607	2.81754		Col23a1	0.0439039	2.33968							Ncapd2	0.0996048	2.33154		Rad51b	0.403526	2.07455			Cyp4f16	4.27391e-06	2.21269															Slc23a2	0.255197	2.31413		Kif3c
		Ank3	1.16438e-05	2.37923		Tmem37	0.0913434	2.8166		Uqcr11	0.0310541	2.33916							Tekt2	0.360958	2.33104		Fcgr3	0.122759	2.07439			Ppapdc1b	3.16695e-06	2.21158															Nfasc	0.265682	2.31292		Ntn4
		Dmpk	2.76697e-05	2.37363		Cox7a1	0.0651291	2.81427		Lipk	0.259806	2.33665							Isg15	0.291566	2.32609		Ppp1r14a	0.550522	2.07312			Styk1	8.79906e-05	2.21153															Gad1	0.304913	2.31205		Pex5l
		Kntc1	0.000938735	2.37252		1500011K16Rik	0.0319545	2.81409		Map3k8	0.149893	2.33629							Slc45a2	0.630779	2.32309		Ces2e	0.259796	2.07213			Pgam1	1.46476e-05	2.21037															Glipr1	0.302409	2.3117		Slc24a3
		Atg9b	2.39254e-05	2.37107		Ndufc2	0.0233585	2.81394		Irf7	0.00876713	2.3341							Klk11	0.0303494	2.32245		Slc2a10	0.564735	2.07141			0610010F05Rik	0.000266771	2.20887															Grk1	0.292166	2.30892		Tmem35
		Myc	6.20556e-05	2.37102		Cited1	0.113508	2.81282		Fcf1	0.0531453	2.33083							Cfb	0.0633464	2.31699		2010204K13Rik	0.311857	2.07099			Ugcg	0.000131808	2.20857															Zfp385b	0.283257	2.30817		Gabra3
		Dna2	9.32827e-05	2.37044		Twf2	0.0504974	2.81009		Pfdn4	0.105182	2.32791							Lpl	0.525382	2.31532		Tram2	0.667498	2.06863			Unc13d	0.00056893	2.20748															Tmcc2	0.272848	2.30686		Trerf1
		Rad51	1.7514e-05	2.36995		Orc1	0.0184721	2.80153		Sertad1	0.00987015	2.32748							Hmox1	0.739565	2.31358		Stac	0.661537	2.06845			Socs1	0.000588171	2.19595															Fam217b	0.293966	2.30657		Kcnj10
		Gars	1.17609e-07	2.36862		Uqcc2	0.00465759	2.80036		Snord47	0.362463	2.32706							Lcp1	0.435768	2.31221		Kcnj15	0.566451	2.06635			Spink2	0.0013566	2.19447															Rev1	0.248698	2.30618		Elmod1
		Tpx2	0.00021459	2.36714		Rad9a	0.015075	2.79957		Lrg1	0.204566	2.32395							Rpl37rt	0.630779	2.30781		Prdx4	0.360958	2.06273			Duoxa1	1.61943e-06	2.19425															Rin1	0.251668	2.30589		1810041L15Rik
		Ncapg2	0.000742463	2.36092		Smc2	0.0718673	2.79607		Fhl2	0.0481376	2.3222							Mia	0.591444	2.3074		Bmp4	0.630779	2.06254			Tagln2	6.18389e-05	2.19397															Elfn1	0.26067	2.30423		Lrrn1
		Samhd1	6.88872e-06	2.35952		Emc8-1190005i06rik	0.149511	2.79497		Ahcy	0.0201395	2.32123							Abcb1b	0.317261	2.30637		Prim2	0.277194	2.06184			Glrx	0.00262653	2.19364															Slc8a3	0.255197	2.30226		Nmnat2
		Slco2a1	0.000331468	2.35809		Pmf1	0.0109302	2.79352		Nnmt	0.190796	2.31965							Rpl34	0.630779	2.30388		Cdt1	0.0399714	2.06048			Lrrc8c	0.00372421	2.19074															Krt80	0.321143	2.30018		Lvrn
		Cenpn	0.000115039	2.35581		Tnnc1	0.0918504	2.79274		Snord12	0.316995	2.31793							Gm6890	0.683398	2.30055		Hmgcs2	0.630779	2.05678			Cadm4	1.96798e-06	2.18506															Spats2	0.254574	2.2988		Xpo5
		Tacc3	2.14802e-05	2.35371		2700094K13Rik	0.00375708	2.79237		Immp2l	0.0336295	2.31517							Ndufa4	0.230798	2.29801		Ctgf	0.503753	2.05595			Marcks	7.16827e-07	2.18207															Zkscan2	0.255197	2.29629		Usp34
		A130010J15Rik	1.75957e-06	2.35052		Mms22l	0.0230449	2.79205		Uqcrh	0.039195	2.31147							Edn3	0.660423	2.29739		Anxa3	0.591072	2.05486			Ptgs1	2.56398e-06	2.17592															N4bp2	0.259827	2.29515		Shc2
		Gen1	0.00188078	2.3484		Espl1	0.0202934	2.78716		Ngfrap1	0.0644322	2.31062							Depdc1b	0.213187	2.29606		Elovl7	0.524214	2.05193			Lcn2	0.0355796	2.16969															Nefh	0.270182	2.29076		Chrnb3
		Furin	3.83332e-05	2.34767		S100a6	0.0112173	2.78277		Cfb	0.0129387	2.30604							Gip	0.630779	2.29474		Optc	0.723177	2.05182			Mir6990	0.228593	2.16531															Frmd5	0.303005	2.29065		Faim2
		2310003N18Rik	0.0927447	2.34462		Rn4.5s	0.0139068	2.78		2810025M15Rik	0.0171834	2.30515							Vrk2	0.515345	2.29207		Tmem178	0.589599	2.05026			C1galt1	0.0208163	2.16321															Clip3	0.295123	2.2891		Pom121
		Cav1	1.36059e-05	2.34348		Edn3	0.253343	2.77956		2810025M15Rik	0.0171834	2.30515							Sdpr	0.630779	2.28981		Cntd1	0.311857	2.04989			Gm5478	0.00275323	2.15804															Itgb4	0.248698	2.28835		Ttc37
		C330027C09Rik	0.00338752	2.33819		Atp5l	0.0523457	2.77607		4930415O20Rik	0.120632	2.30232							Serpinb5	0.584134	2.28707		BC117090	0.630779	2.0487			Ifngr1	3.3345e-07	2.15777															Cers6	0.270093	2.2864		Eml5
		Tk1	8.46894e-05	2.33061		Zwilch	0.0408305	2.76718		Vcpkmt	0.0382924	2.30094							Ttr	0.630779	2.2852		Fanca	0.388308	2.04831			4930455G09Rik	0.00231682	2.15067															Pcdhga5	0.26674	2.28562		Crebl2
		Dcbld1	8.42204e-05	2.32991		Lox	0.0913434	2.76513		Glrx3	0.132677	2.29941							Ripk3	0.169032	2.28102		Slfn2	0.435628	2.04737			Gm19557	0.000438662	2.14991															Atp1a3	0.299324	2.28412		Glg1
		Helz2	0.00813177	2.32656		Trim47	0.0279599	2.76444		Hist1h2bn	0.377489	2.29889							Sptssb	0.468462	2.28082		Cenpq	0.393584	2.04436			BC022687	1.9931e-05	2.14928															Mtss1l	0.281333	2.28299		Dusp26
		Rtn4	3.48976e-06	2.32124		Tcf19	0.0163548	2.76037		Arpc1b	0.00507144	2.29749							Stmn1-rs1	0.304182	2.27672		Mgmt	0.130844	2.04345			Hgfac	5.16398e-05	2.14518															Ugt1a6a	0.323635	2.28281		Celsr3
		Crip2	0.000390292	2.32054		Kif18a	0.0923556	2.75838		AW112010	0.0534708	2.29562							Ocm	0.50313	2.27668		Fabp3	0.630779	2.043			Carhsp1	4.27391e-06	2.14492															Myo19	0.255533	2.28197		Fam155a
		S1pr2	4.71474e-05	2.31435		Smim3	0.0475383	2.75836		Ethe1	0.000802338	2.29469							Serpinb6b	0.525967	2.27614		Car3	0.630779	2.04102			Frrs1	5.17329e-06	2.14216															Pitpnm2	0.254574	2.28197		Fut4
		Kifc1	0.000431941	2.31337		Ccdc80	0.121589	2.75651		Ndufaf2	0.0722605	2.29451							Tmem173	0.499572	2.27385		Emp3	0.500475	2.04035			1700030J22Rik	0.000151044	2.14026															Cttnbp2	0.25891	2.28116		Flt1
		Cdt1	5.99709e-06	2.31086		Cenpl	0.00803791	2.75461		1810037I17Rik	0.0241192	2.2918							Fignl1	0.292138	2.27073		Necab2	0.630779	2.03962			Itga6	0.000172634	2.14001															Btg2	0.0232748	2.2809		Apba1
		Pgm2	1.55584e-05	2.31056		D17H6S56E-5	0.00208529	2.75164		Npm3	0.0133842	2.29093							Tmem54	0.0382764	2.26931		E330013P04Rik	0.599696	2.03897			Cars	3.15356e-06	2.12704															Brsk1	0.281197	2.27996		Trim34b
		Fmnl2	0.000740851	2.30745		Hyls1	0.00924616	2.75085		Hypk	0.00919078	2.28995							Fli1	0.57244	2.26886		Slc16a4	0.601698	2.03608			Padi1	0.00190547	2.1244															Plch1	0.271895	2.27913		Rap1gap2
		Pfkfb1	0.00540627	2.30661		Rpl22l1	0.0767344	2.7478		Acp5	0.00968122	2.28937							Ubald2	0.161255	2.2667		Gpd1	0.737789	2.03465			Mpp1	9.21801e-07	2.12406															Zkscan7	0.255197	2.27728		B4galnt4
		Lpcat1	6.6797e-05	2.30652		Gm3776	0.0856772	2.74695		Msrb1	0.00541106	2.28745							Best2	0.630779	2.26512		Rgr	0.630779	2.03278			B3gnt3	0.000114732	2.12283															Wasf1	0.2694	2.27722		Usp53
		Gjb4	1.32425e-06	2.30439		Rps14	0.0550813	2.74267		Cdkn2d	0.0054809	2.28711							Tagln	0.569752	2.26486		Ceacam10	0.660919	2.02788			Cdc34	9.32626e-05	2.12259															Klf9	0.255533	2.27599		Sorl1
		Brca1	0.000171493	2.30169		Vsig10l	0.0110032	2.7422		Rpl36al	0.0631484	2.28681							Ankle1	0.273857	2.26349		Pmf1	0.21889	2.02487			Krt8	0.00742926	2.12229															Rab11fip4	0.266864	2.27586		Prepl
		Cdca2	0.000446785	2.2982		Gm4737	0.0032366	2.7415		Rrm1	0.0557744	2.28612							Iigp1	0.579849	2.25709		Wif1	0.688269	2.02479			Tmem43	2.79773e-06	2.11896															Adgrb1	0.259813	2.27566		Prima1
		Cep55	0.00098526	2.29738		Usmg5	0.0515084	2.74017		Gemin6	0.0114615	2.2832							Car9	0.609123	2.25632		Msr1	0.280796	2.02427			5730408K05Rik	0.012053	2.11637															Kcnv2	0.279651	2.27068		Kirrel
		Mfsd2a	0.000102695	2.2955		S100a14	0.00988471	2.73563		Tbca	0.042729	2.28267							H60c	0.292138	2.25224		Fgf10	0.630779	2.02306			Gtse1	1.21084e-05	2.11527															Kif3c	0.271895	2.26753		Susd6
		Bub1b	0.000694283	2.29392		Tuba1b	0.000757747	2.73239		Snrpb2	0.0907142	2.27666							Srgn	0.5813	2.2485		AA467197	0.549461	2.02253			Tmem37	0.00360619	2.11442															Ntn4	0.271836	2.26714		Mcf2l
		Pkmyt1	0.00012858	2.29016		Pole2	0.0146395	2.73208		Bard1	0.0392817	2.27482							Gm5512	0.445987	2.24793		Tinagl1	0.380824	2.02159			Btbd19	0.000143985	2.10703															Pex5l	0.2739	2.26659		Syt14
		Il22ra1	5.21382e-05	2.28569		Traip	0.00604321	2.72974		Polr2l	0.0323899	2.27408							Lacc1	0.0772029	2.24504		Slc4a4	0.630779	2.02057			Slc35f6	2.48519e-07	2.10697															Slc24a3	0.274693	2.2662		Zhx3
		Trip13	2.01395e-05	2.28462		Med21	0.0721096	2.72445		Ifi44	0.106866	2.26904							Fst	0.610093	2.24337		Casp12	0.577678	2.01632			Gm12070	0.136709	2.10503															Tmem35	0.259597	2.26574		Gucy1a3
		Foxm1	0.000114591	2.28364		Ccdc109b	0.00644412	2.72407		Mgp	0.0552021	2.26893							1190002F15Rik	0.273857	2.24123		Lrg1	0.630779	2.01614			Tuba4a	2.25761e-05	2.1046															Gabra3	0.265811	2.26214		Fhl2
		Wdhd1	0.000239594	2.28172		Osr2	0.0390439	2.72398		Crb3	0.035281	2.26814							Rtp4	0.198125	2.23986		Map3k8	0.609123	2.01578			Krt6b	0.00103921	2.10411															Trerf1	0.255197	2.26178		BC030499
		Rin1	6.59809e-05	2.28171		Mrps18c	0.0374638	2.7234		Nudt21	0.00586571	2.26617							Ccl5	0.627999	2.23956		Hist1h4i	0.445987	2.0152			Hmga1-rs1	4.85845e-05	2.10079															Kcnj10	0.286604	2.26033		Slc25a48
		Spaca6	0.000407932	2.27899		Acta2	0.237227	2.72281		Ptgds	0.237681	2.26592							Wdhd1	0.467529	2.2376		Ctss	0.180816	2.0149			Man1a	0.00068473	2.09823															Elmod1	0.281905	2.25996		P3h2
		Depdc1b	0.00113195	2.27816		Foxm1	0.0110032	2.7215		Gale	0.00507144	2.26476							Rpa3	0.369894	2.23628		Adgrg6	0.630697	2.01465			Cldn1	0.000185542	2.09668															1810041L15Rik	0.28319	2.25952		Esrrg
		Zwilch	0.000307967	2.27507		Uhrf1	0.0218808	2.71804		Cryge	0.511464	2.26386							Plod2	0.579485	2.23259		H2-Aa	0.464679	2.01383			Cebpb	0.000115551	2.09353															Lrrn1	0.2708	2.25742		Gm20604
		Marcksl1	0.000139804	2.27499		Ssr4	0.00545636	2.71692		Prdx1	0.0656703	2.26327							B3gnt5	0.780468	2.22587		Cela1	0.75973	2.01252			Ppp1r3b	0.000409692	2.09304															Nmnat2	0.28865	2.25672		Efr3b
		Metrn	0.0149646	2.27138		Stmn1-rs1	0.0393732	2.70925		Pitx3	0.470705	2.26047							Pld5	0.641194	2.2249		Chaf1a	0.159793	2.01221			Gm1673	0.0238064	2.09056															Lvrn	0.332555	2.25642		Cplx1
		Ect2	0.000898443	2.27124		Inmt	0.182572	2.70627		Ranbp1	0.00684979	2.26							Trim47	0.27092	2.22059		Pla2g2e	0.630779	2.00948			Cxcl16	2.14864e-05	2.08226															Xpo5	0.255197	2.25574		Gm9855
		Sdf2l1	6.27813e-05	2.26849		2010204K13Rik	0.0270174	2.70515		Alkbh2	0.00801113	2.25946							Casp1	0.478346	2.22012		Gprc5c	0.630779	2.00929			Vps37b	7.52027e-06	2.08206															Usp34	0.262888	2.25503		Cachd1
		Tmem98	0.000411794	2.26553		Apobec2	0.00232299	2.70427		Ccdc88b	0.081924	2.25864							Lrrc17	0.489623	2.21635		Spats2l	0.579485	2.0068			Il33	0.00773546	2.07725															Shc2	0.256553	2.25363		Dync1li1
		Myadm	3.85655e-05	2.26443		Bcl3	0.039195	2.69855		Pdcd5	0.0854958	2.2583							Pole2	0.167064	2.21314		Pou3f3	0.593685	2.00539			Wfdc5	0.000399917	2.06925															Chrnb3	0.274693	2.25326		Mark4
		0610010F05Rik	0.000193463	2.26386		Vrk2	0.106834	2.69508		Anapc15	0.015914	2.25759							Lims2	0.730275	2.21251		Exosc8	0.312018	2.0032			Ggt6	0.000500153	2.06881															Faim2	0.334594	2.25035		Zswim5
		Glis3	0.00301098	2.26118		1810022K09Rik	0.155554	2.69439		Lsm8	0.0302625	2.25658							BC089491	0.445987	2.20897		Chrnb1	0.57027	2.00219			Aaas	1.36663e-05	2.06505															Pom121	0.262888	2.24912		Nrsn1
		Serinc2	4.04071e-06	2.2574		Parpbp	0.0563382	2.69303		2210408F21Rik	0.0171445	2.25471							Apol9b	0.484436	2.2072		Fam111a	0.599696	2.00206			Cd200	0.000263924	2.0641															Ttc37	0.271895	2.24718		Pcdhgb7
		Chpf	0.000290542	2.25459		Phtf1os	0.171037	2.69302		Rpl41	0.0255047	2.25392							Upp1	0.0399714	2.20513		Orc6	0.415551	2.00032			Plekhf1	0.000148306	2.06392															Eml5	0.25891	2.24707		Camk2a
		Gm6793	1.83553e-05	2.25402		Ccdc34	0.00605365	2.69137		Rps24	0.0826889	2.25072							Slc25a48	0.415551	2.20251		Gm20753	0.630779	-3.81193			Adora2b	2.29201e-05	2.05526															Crebl2	0.261238	2.24706		Layn
		Timeless	0.000119643	2.25289		Atp6v0e	0.0392817	2.68797		Crygd	0.51701	2.24841							H2afz	0.276026	2.20192		Slc24a4	0.566451	-3.38164			Wdr54	0.0175318	2.05472															Glg1	0.255197	2.2467		Arl10
		Gtse1	5.80729e-06	2.25231		Dctpp1	0.00586571	2.68649		Crygf	0.511568	2.24784							Tpsab1	0.630779	2.20168		Gcm1	0.62176	-3.2492			Srxn1	2.36807e-06	2.04788															Dusp26	0.328245	2.24581		Lpin1
		Smc2	0.00825781	2.25141		Gmds	0.00176546	2.68544		Cklf	0.0582188	2.24704							Atp5k	0.276026	2.20024		Nkx2-1	0.56821	-3.2388			H13	1.25509e-05	2.0453															Celsr3	0.293655	2.24445		Ankrd34a
		Spag5	0.000296785	2.25049		Aspm	0.0650491	2.68506		Ccdc18	0.0970735	2.24643							Agr2	0.338937	2.19949		Ipw	0.630779	-2.73429			Aldoa	0.000323981	2.04455															Fam155a	0.274693	2.24428		Lin7a
		Grtp1	0.00633551	2.24933		Ube2s	0.00639583	2.67888		Mrpl41	0.0392894	2.24479							Cdc25b	0.0753301	2.19669		Rhox8	0.66876	-2.60353			Tmbim1	1.56568e-06	2.04425															Fut4	0.255197	2.24339		Elmo1
		Pole	0.000531379	2.24666		Pycard	0.0297603	2.67768		Rplp1	0.0327079	2.24318							Insl6	0.211678	2.19638		Mylk4	0.629655	-2.58194			B4galnt1	4.90848e-05	2.04301															Flt1	0.262888	2.24333		Kcnab2
		Fen1	6.29449e-07	2.24564		Cmc2	0.00610116	2.67597		Snrpd1	0.038547	2.24308							Ano5	0.629655	2.19446		4932411N23Rik	0.56937	-2.51042			Fam169b	3.32654e-05	2.03745															Apba1	0.346273	2.24213		Acsbg1
		Prc1	0.000657427	2.24451		Prr15	0.135067	2.67073		Thyn1	0.0475383	2.24206							Etv4	0.041657	2.19335		Gm26705	0.667498	-2.4586			Itga3	0.000224542	2.03595															Trim34b	0.377332	2.2413		Tnfaip3
		Duoxa1	1.13191e-06	2.24416		Steap1	0.061459	2.66548		Snord22	0.154309	2.24084							Snord12	0.68869	2.1912		4930444P10Rik	0.645298	-2.39279			Ssh1	0.00169607	2.03471															Rap1gap2	0.280496	2.2392		Spock2
		Aaas	5.24266e-06	2.24325		Ttc39a	0.00752945	2.66529		Clec2d	0.0571457	2.24074							Penk	0.642219	2.19054		Snora3	0.649777	-2.26362			Slc29a3	0.000952028	2.02136															B4galnt4	0.248698	2.23778		Zfp251
		Adamtsl4	0.000146792	2.24208		Lst1	0.0163548	2.66386		Sdr9c7	0.118977	2.24025							Bub1b	0.105155	2.18942		Fam171b	0.683398	-2.26016			Msantd3	1.26778e-05	2.01511															Usp53	0.337331	2.23713		Phactr3
		Incenp	0.000181425	2.24157		Fuom	0.0147405	2.66104		Slc27a3	0.010789	2.23996							Fcna	0.210965	2.1893		Zdhhc22	0.695513	-2.23107			Qsox1	0.000209587	2.01417															Inhbb	0.255197	2.23602		Ptk2b
		Stil	0.000314594	2.2398		Mcm6	0.0334196	2.66002		Ifit3	0.143843	2.2397							Psmc3ip	0.172979	2.18553		D830030K20Rik	0.681626	-2.13144			Gpx8	0.0296662	2.01286															Sorl1	0.2708	2.2344		Tnpo1
		Cenpu	0.000191605	2.23658		Itgb2	0.038659	2.65975		Tmem258	0.0262359	2.23859							Elf5	0.271832	2.18375		Ptch1	0.634903	-2.12209			Ampd2	4.55148e-05	2.01189															Prepl	0.255197	2.23354		Syn1
		Rsph1	0.00155451	2.23486		Incenp	0.00725636	2.65781		Fam96b	0.0034764	2.23857							A930001C03Rik	0.443348	2.18362		Usp17la	0.630779	-2.05096			Lypd3	1.98026e-05	2.01061															Prima1	0.261027	2.23271		Slc17a7
		Txn1	0.000116662	2.23367		Fxyd3	0.0134926	2.65719		Serpine2	0.194474	2.23641							Prpmp5	0.653912	2.18164		Gabrr1	0.630779	-2.04546			Bcl2l11	0.000253962	2.00724															Kirrel	0.259874	2.23181		Ptpn4
		Anln	0.000909939	2.2299		Rps27l	0.0770214	2.65538		Cox6c	0.0327731	2.2348							Angpt2	0.593685	2.18049		Klhl3	0.630779	-2.0156			Fam219a	0.000542814	2.00254															Susd6	0.254574	2.23125		Fgd3
		Pbp2	0.000423313	2.22875		Tuba4a	0.000602738	2.65423		Mrpl33	0.0794717	2.23407							Pi16	0.635731	2.17962		Myoz3	0.70925	-2.01306			Avpi1	0.000470884	2.00142															Mcf2l	0.280045	2.23028		Pitpnm1
		Dkkl1	4.2102e-05	2.22735		Gip	0.181719	2.65076		Gt(ROSA)26Sor	0.140379	2.23013							Fen1	0.0531287	2.17907							Plek2	7.29062e-06	2.00114															Ak1	0.0699542	2.22829		Klhl11
		Plekhf1	6.42942e-05	2.2238		Iqgap3	0.0623062	2.64339		Eny2	0.00919078	2.23003							Spag5	0.154833	2.17814							Eva1b	0.00370336	2.00039															Syt14	0.25891	2.22811		Snx9
		Arhgap11a	0.00103257	2.22347		Clic1	0.0239784	2.64218		Plscr2	0.13444	2.22823							Fcgr2b	0.455909	2.17791							Cyp24a1	1.11953e-10	-11.8338															Zhx3	0.255197	2.22605		Slx4ip
		BC055324	0.000504427	2.22343		Kif20b	0.10485	2.63627		Rpl34-ps1	0.0621937	2.22706							Egfl7	0.528967	2.17694							Fn1	1.30871e-06	-9.54313															Gucy1a3	0.306689	2.2252		Kcnq2
		Mms22l	0.000498621	2.22242		Gbp3	0.00988471	2.62844		Polr2h	0.0381124	2.22198							Tyrp1	0.692852	2.17488							Fat4	2.29785e-06	-8.9432															Fhl2	0.248698	2.22415		Hinfp
		Gsdma	0.00281158	2.21876		Cdc25b	0.00629005	2.62797		Phb	0.00876713	2.22013							Krt6b	0.23275	2.17484							Frem2	2.18862e-06	-8.65455															BC030499	0.26717	2.22372		Chst15
		Kif20a	0.000150827	2.21209		Socs1	0.00845353	2.62773		Dcun1d5	0.0749743	2.21955							Pcna	0.353616	2.17407							Postn	8.35322e-07	-8.62024															Ptp4a3	0.2694	2.22355		Dixdc1
		Spi1	0.00115179	2.21073		Oas1a	0.0115672	2.61858		Psma4	0.0870019	2.21947							Fas	0.630779	2.173							Npr3	5.18156e-07	-8.56866															Slc25a48	0.255197	2.22256		Hcn1
		Sestd1	3.30835e-05	2.20926		Dynll1	0.00507144	2.61727		Ak6	0.101079	2.21752							Ifitm1	0.149147	2.17295							Cyp4a12a	1.47783e-05	-8.16162															P3h2	0.298105	2.22233		Zfp526
		Ccnb1	0.000751559	2.20655		Kif4	0.0072777	2.61605		2300005B03Rik	0.12964	2.21736							Itga7	0.486905	2.17224							Sphkap	3.7169e-06	-7.40553															Esrrg	0.271407	2.2221		Ccnt2
		Ifngr1	2.32293e-07	2.20206		Gm12657	0.259734	2.61078		Ung	0.0186526	2.21719							Ifi202b	0.628582	2.16811							Macrod1	1.89194e-06	-6.78828															Gm20604	0.227595	2.22197		Gfod1
		Nuf2	0.00041317	2.20081		Rps27rt	0.0571428	2.61057		Depdc7	0.206364	2.21702							Phtf1os	0.630779	2.16563							Ces1e	3.82217e-06	-6.27764															Efr3b	0.264746	2.22041		Il22ra1
		Eno1b	2.9023e-05	2.1965		Kifc1	0.0201395	2.61038		Cdc34	0.00725636	2.21542							5730408K05Rik	0.415551	2.16365							Ces1d	1.55534e-07	-6.21075															Slc39a14	0.227595	2.22011		Slc24a1
		Gch1	6.84433e-06	2.19539		Rps15a-ps6	0.105541	2.61011		Ecscr	0.116749	2.21482							Adm	0.577678	2.16217							Tox	2.33791e-08	-6.19978															Cplx1	0.339377	2.21914		Tspyl4
		Efemp2	9.00775e-05	2.19164		Il18bp	0.00507144	2.60915		Pck2	0.0186926	2.21404							Rrm1	0.287177	2.1613							Osbpl6	1.30308e-07	-6.15678															Gm9855	0.255197	2.21768		Nrxn2
		E2f2	0.000216991	2.18615		Akr1b3	0.0516222	2.60682		Uqcrb	0.0671451	2.213							C1qb	0.378162	2.1598							Dpyd	1.43875e-06	-5.74392															Cachd1	0.274693	2.21765		Rp1
		Smad7	5.21382e-05	2.18543		Dut	0.00230418	2.60631		Gnpnat1	0.0615659	2.21131							Layn	0.661537	2.15945							Acsm1	7.33817e-07	-5.70922															Dync1li1	0.237609	2.21601		Kcnd3
		C330022C24Rik	0.000107262	2.18366		Fanci	0.0336781	2.60218		Eif5a	0.00551138	2.2109							Slc4a11	0.624766	2.15935							Fhit	6.84914e-06	-5.64435															Mark4	0.255533	2.21378		Ric1
		Tpi1	5.37313e-05	2.18316		Pla2g2e	0.150783	2.60025		Itpa	0.00784759	2.21064							Mfap5	0.57027	2.15895							Epas1	1.75183e-07	-5.49333															Zswim5	0.271407	2.21091		Neurl1a
		Gm12070	0.111089	2.1782		Cstb	0.0244413	2.59934		Clca3b	0.213628	2.21037							1700007K13Rik	0.0630768	2.1582							Rerg	3.32409e-07	-5.41839															Nrsn1	0.324719	2.21042		Tox3
		Cdca8	0.000119998	2.17773		Tnfrsf1b	0.121229	2.59654		Akr1c18	0.128695	2.21005							Lsm5	0.311857	2.15799							Gpc6	2.02252e-07	-5.36346															Pcdhgb7	0.305141	2.21028		Slc38a3
		Bcl11b	0.000195349	2.17749		Rps27	0.0553991	2.59633		Lgals3bp	0.00236401	2.20959							Poc1a	0.0382764	2.15696							Cps1	3.35824e-07	-5.31007															Camk2a	0.271407	2.20926		Wnt5a
		D17H6S56E-5	1.81087e-05	2.17742		Tex30	0.0289466	2.59551		Pld4	0.109284	2.20829							Gm11837	0.70348	2.15676							Cdh4	1.76298e-07	-5.27869															Layn	0.355393	2.20581		Rhbdf2
		Slfn9	0.0165546	2.17203		Lmna	0.00236401	2.59404		Lsm2	0.00530045	2.20818							Ccne1	0.0642615	2.15536							Cux2	9.73101e-06	-5.19738															Arl10	0.279185	2.20523		Maneal
		Mvd	0.000371425	2.17007		Crygc	0.479008	2.59309		Tubb4b	0.00206965	2.20754							Chst5	0.580441	2.15256							Igfbp5	6.1125e-07	-5.17554															Lpin1	0.240156	2.20469		Diras2
		Nckap5l	2.47587e-05	2.16989		H2afx	0.00429543	2.59242		Sat1	0.0452462	2.20742							Nsl1	0.0492972	2.15179							Col1a2	0.0120507	-5.06791															Ankrd34a	0.290549	2.20412		Snap91
		Slc16a6	0.000142806	2.16857		Kif23	0.117076	2.59081		Il34	0.141061	2.20706							Timeless	0.367378	2.15136							Adh7	1.69978e-06	-5.04863															Lin7a	0.31777	2.2031		Gas7
		Ddx39	1.7164e-05	2.1683		Cd63	0.0196875	2.58928		C1d	0.112117	2.20351							Gpx8	0.490573	2.15107							Cyp2b19	5.10062e-06	-5.02017															Elmo1	0.31535	2.20282		Kcna5
		Mcph1	5.46785e-05	2.15755		1700102H20Rik	0.112345	2.58713		Tspan4	0.0821573	2.2034							Adamts1	0.57505	2.15107							Wisp2	2.53317e-05	-5.01299															Kcnab2	0.309286	2.20235		Tbc1d24
		Cenpe	0.00274315	2.1569		Psme2b	0.0787913	2.58695		Mrps21	0.0210604	2.20229							Nnat	0.630779	2.14891							4933432K03Rik	0.000379926	-4.9111															Mybl1	0.255197	2.20104		Atp2b2
		Cdc45	2.10136e-05	2.15548		Fen1	0.00453239	2.58468		Eva1b	0.110012	2.19987							Ifit1bl1	0.487562	2.14627							Raver2	5.74707e-07	-4.89551															Acsbg1	0.262888	2.19828		Mdga1
		Fam126a	0.000191042	2.15372		Tmem158	0.00424388	2.58452		Abracl	0.136516	2.19783							Trim30a	0.490573	2.14602							Adh1	4.06236e-07	-4.83416															Tnfaip3	0.279143	2.19767		Slfn3
		Slc1a5	1.43803e-05	2.15183		Ppp1r18	0.00269299	2.58418		Brip1	0.0208186	2.19681							Sdr9c7	0.478346	2.14556							Slc9a9	2.73663e-06	-4.83128															Spock2	0.265682	2.19744		Mapk8ip2
		Scarb1	9.95575e-05	2.15046		Cox7b	0.0521049	2.5808		C1rl	0.122568	2.19632							Mcm2	0.140659	2.14524							Chst9	0.000304213	-4.76602															Zfp251	0.255197	2.19702		Zfp146
		Nav2	0.000116636	2.14618		Krt23	0.0929868	2.57764		Nudcd2	0.0652101	2.19353							Tmem37	0.550598	2.14337							Ifit3	0.000359815	-4.76417															Phactr3	0.274693	2.19676		Bhlhe23
		Acsl3	6.58853e-05	2.14508		Ascl2	0.0392894	2.57585		Dnajc15	0.0208541	2.19184							Fam107a	0.57244	2.14156							Cdo1	7.57983e-06	-4.7472															Ptk2b	0.219825	2.19626		Tunar
		Cdc20	0.000125842	2.14318		Wfdc18	0.309329	2.57437		Snhg1	0.067898	2.19076							Melk	0.194679	2.14076							Abi3bp	5.34238e-07	-4.7311															Tnpo1	0.25891	2.19595		Add2
		Plk4	0.000431941	2.14189		Pola1	0.0728642	2.57433		Nmral1	0.00418418	2.19044							Ecm1	0.0381752	2.14043							Pard3b	3.25068e-06	-4.72933															Syn1	0.33529	2.19493		Rgs16
		Spc24	0.000146792	2.14003		Gdf15	0.0650491	2.5743		Mrps11	0.00919078	2.18933							9030617O03Rik	0.100266	2.1393							Dct	1.55534e-07	-4.57545															Slc17a7	0.307008	2.19353		Asap2
		Cdc25b	1.00934e-05	2.13958		Npy	0.0621937	2.57258		Cldn10	0.205729	2.18726							Txn1	0.276026	2.13805							Pif1	1.75183e-07	-4.49316															Ptpn4	0.26717	2.19341		A330050F15Rik
		Cks1b	0.000425509	2.13807		Tmem176b	0.0346419	2.57104		C1qtnf6	0.172601	2.18438							Tnfrsf19	0.561377	2.13775							Bgn	0.00671876	-4.45269															Fgd3	0.299855	2.19339		Podxl
		Mdfi	0.000220849	2.13264		Igfbp6	0.178268	2.56574		Ppp1r11	0.00837901	2.18262							Slc38a8	0.708541	2.13663							Col1a1	0.0177709	-4.4334															Pitpnm1	0.265611	2.19275		6530402F18Rik
		Soat1	0.000349596	2.13215		Tmem256	0.0299832	2.56358		Dynlt1b	0.107248	2.17919							Ptgis	0.51108	2.13432							Rab30	2.85496e-07	-4.42613															Klhl11	0.259575	2.19184		Dgke
		B4gat1	2.79983e-06	2.13018		Mcm2	0.0124865	2.56262		Cycs	0.02357	2.17766							Il18bp	0.0696002	2.1343							Gas1	1.37725e-07	-4.41805															Snx9	0.278091	2.19026		Tlr5
		Sgol2a	0.00369666	2.12772		Cdt1	0.00196781	2.5564		Siva1	0.0239784	2.17628							Tmsb10	0.161529	2.13231							Grap2	9.25491e-07	-4.39793															Slx4ip	0.255947	2.18978		Prkab2
		Iqgap3	0.000811311	2.12632		Fbxo5	0.0291303	2.55497		Magoh	0.0759794	2.17474							Mcm7	0.0710895	2.13063							Lsamp	1.22048e-05	-4.39409															Kcnq2	0.313546	2.1896		Dock3
		Rbpms	0.000140103	2.12618		Pkmyt1	0.0100897	2.55104		Serpinb10	0.222133	2.174							C4b	0.630779	2.1285							Map2k6	2.28724e-05	-4.38961															Plod2	0.28178	2.18887		Slmo1
		Ptrh1	4.33935e-05	2.12359		Commd2	0.0290088	2.54993		Fam162a	0.0551735	2.17135							Cd72	0.528967	2.12842							Zbtb16	2.95813e-05	-4.38747															Hinfp	0.255197	2.18876		Lrp3
		Lrrc75a	5.66739e-05	2.12066		Layn	0.25909	2.54954		Cidea	0.169204	2.16984							Slc39a12	0.630779	2.12787							Hmgn5	1.67801e-06	-4.32222															Chst15	0.274693	2.18783		Arhgap35
		Mki67	0.00515828	2.12031		Csf3r	0.0526882	2.54877		Fes	0.0400423	2.16964							Pcbd1	0.660423	2.12767							Sytl3	3.35995e-07	-4.30781															Dixdc1	0.25891	2.18761		Snph
		Hyls1	0.00119388	2.11972		Il1f9	0.0499556	2.54787		C1qb	0.0931335	2.16953							Milr1	0.412789	2.12448							Gm7325	0.000482137	-4.27393															Hcn1	0.29261	2.18707		Drd2
		Cdyl2	8.56546e-05	2.11929		Stil	0.0281116	2.54686		Uchl3	0.0569269	2.16768							Pdlim4	0.618079	2.12315							Txndc16	2.24529e-06	-4.23319															Zfp526	0.255197	2.18647		Cntnap1
		Ccdc109b	0.000163149	2.11826		Cenpe	0.0601513	2.54686		Cenpv	0.0521049	2.16451							Aaas	0.0123872	2.12241							Cmpk2	0.00218235	-4.22776															Ccnt2	0.274693	2.18622		Tmem151a
		Mmp3	0.217678	2.11746		Crybb3	0.466587	2.54475		C4b	0.230586	2.16427							Trf	0.630779	2.12206							Fhl1	1.70077e-07	-4.22357															Gfod1	0.25891	2.18472		Samd11
		Calr	3.90561e-07	2.11738		Apol9a	0.0876621	2.54198		Cenpq	0.081924	2.16253							H2afx	0.0624676	2.12151							Dach1	5.12512e-06	-4.22341															Il22ra1	0.255197	2.18435		Opa3
		Nfkbie	0.000206763	2.11721		Tipin	0.0297603	2.54058		H2-K1	0.00196781	2.16128							Cdc6	0.378221	2.1214							Cdc25c	2.01057e-05	-4.17674															Slc24a1	0.291218	2.18414		Ano2
		4833423E24Rik	0.0216565	2.11659		Eldr	0.118917	2.53871		S100a10	0.0841198	2.16085							Nupr1	0.500842	2.12111							Gsta3	1.59989e-06	-4.16933															Tspyl4	0.28319	2.18365		Ralgapa2
		Lrrc59	5.45273e-05	2.11623		Bub1b	0.0104402	2.53663		Higd1a	0.0302625	2.16022							C1rl	0.481457	2.1197							Egfl6	1.27366e-06	-3.94789															Nrxn2	0.324759	2.18111		Rs1
		Slc23a3	6.57794e-06	2.1089		Mrpl12	0.00520218	2.53633		Zic2	0.307428	2.15946							Tipin	0.263725	2.11966							Rsad2	0.00686071	-3.93773															Rp1	0.291524	2.18032		Ppp2r2b
		Tcf19	0.000339463	2.10873		Itga7	0.0909152	2.53338		2700069I18Rik	0.149951	2.15921							Ggt1	0.630779	2.11896							Gamt	5.265e-06	-3.91968															Kcnd3	0.274693	2.17965		Gapvd1
		Palb2	9.48433e-06	2.10708		Cox7a2	0.0286193	2.52927		Ndufb4	0.0421495	2.15759							Fancb	0.249525	2.11893							Wnt2	1.3801e-05	-3.90806															Ric1	0.255197	2.17954		Svop
		Lgals7	0.00470116	2.10644		Isoc2a	0.0310205	2.52912		Rnh1	0.00772263	2.15634							Ampd1	0.502826	2.11737							Dcn	0.0278015	-3.89751															Neurl1a	0.289492	2.17927		Rgs9
		Mcm2	9.92286e-05	2.10594		Pthlh	0.041359	2.52578		Capg	0.0183215	2.15332							Herc6	0.249525	2.11616							Arhgef39	1.91203e-06	-3.84571															Tox3	0.336075	2.17865		Abca8a
		Tgfbr2	4.2102e-05	2.10547		Oas1g	0.0387959	2.52522		Alyref	0.0289466	2.15118							Gpnmb	0.71145	2.11469							Cyp2a5	0.00038583	-3.80154															Slc38a3	0.283743	2.17851		Supt20
		Igfbp2	0.0149593	2.10432		Rhox4b	0.276908	2.52489		Rhov	0.0205209	2.14882							Oas1a	0.152727	2.11369							Hist1h4h	0.012758	-3.8011															Wnt5a	0.274693	2.17712		Lrrc8c
		Ube2c	0.00129174	2.10378		Cldn17	0.152527	2.52388		Pole3	0.00570162	2.14864							Sod3	0.585816	2.11057							Prdm11	0.000230498	-3.79327															Rhbdf2	0.255197	2.17556		Ndrg4
		Pxdc1	0.000369699	2.10253		Mthfd1l	0.0158916	2.52314		Nrtn	0.101874	2.14769							Krt19	0.500475	2.1094							Fras1	1.15099e-06	-3.7728															Maneal	0.262888	2.17422		Kcnab3
		Melk	8.55241e-06	2.1007		Haus3	0.0347879	2.52015		Ch25h	0.110563	2.14627							Igfbp6	0.630779	2.10764							Wwox	1.81204e-06	-3.76908															Diras2	0.310999	2.17383		Mob1b
		Siah2	2.9023e-05	2.10045		Cebpd	0.00586571	2.51953		Lsm10	0.0156551	2.14393							Usp18	0.172979	2.10668							St8sia4	0.000434149	-3.76539															Snap91	0.29061	2.17252		Coro2b
		Isoc2a	0.000107055	2.0993		Nme2	0.028317	2.51916		Aif1	0.105622	2.14105							Srpx2	0.572852	2.10506							Gyg	1.18916e-07	-3.76075															Gas7	0.273309	2.17114		Cck
		D8Ertd82e	0.000281638	2.09581		Hmmr	0.0606327	2.51898		Rps7	0.099391	2.14054							Ifit1bl2	0.509016	2.10349							St3gal5	1.60251e-05	-3.73556															Kcna5	0.262888	2.1689		Trim23
		Lurap1l	0.0266	2.09478		Mlf1	0.0516222	2.51415		Ptma	0.00920663	2.13991							Tppp3	0.630779	2.10182							Gpr153	3.3345e-07	-3.71938															Tbc1d24	0.25891	2.16864		Cecr2
		Mcm4	1.5972e-05	2.09397		Exosc8	0.0301126	2.51363		Mcph1	0.0106716	2.13737							Hyls1	0.154145	2.10177							Lypd6	1.75581e-05	-3.69638															Atp2b2	0.324713	2.16633		Fbxl18
		Gapdh	6.70336e-05	2.09346		Mir8097	0.488864	2.51252		Orc6	0.084774	2.13691							Brca1	0.367378	2.10123							Gng7	9.83144e-06	-3.68514															Mdga1	0.256731	2.16564		Adgra1
		Ldlrad4	0.000319328	2.09119		Tspo	0.0317141	2.51146		C430049B03Rik	0.0629444	2.13538							Hnmt	0.549442	2.10107							Cenpf	5.82795e-05	-3.68212															Slfn3	0.29562	2.16477		Lingo1
		Nek2	0.00109324	2.09058		Pilra	0.0537472	2.51137		Hras	0.00802883	2.13469							Myl9	0.555156	2.10077							Frmd4a	1.89194e-06	-3.67319															Aaas	0.00744797	2.16366		Prkar2a
		Pgm1	1.83315e-06	2.0885		2010107E04Rik	0.0401961	2.50937		Polr2i	0.00947316	2.13279							Ckap2l	0.449203	2.09906							Muc15	4.46397e-05	-3.6511															Mapk8ip2	0.29748	2.16294		Bsn
		Pola2	9.58717e-06	2.08659		Gm35612	0.268854	2.50831		Nudt5	0.00876713	2.13276							Oas1g	0.318695	2.09758							Antxr1	8.84946e-07	-3.64898															Zfp146	0.255197	2.16205		Lmbrd2
		Poc1a	0.000178417	2.08646		Rbm3	0.0536057	2.50615		Cebpzos	0.0942975	2.13272							Npnt	0.630779	2.09723							Me3	3.3345e-07	-3.64255															Bhlhe23	0.347476	2.16191		Prkx
		Chaf1a	0.000182562	2.08532		Psmb3	0.0177749	2.5043		Vcam1	0.161891	2.13238							Gm12657	0.680876	2.09545							Sorbs2	3.3684e-07	-3.59692															Tunar	0.294362	2.16105		Dusp8
		Ctsc	7.48021e-06	2.08401		Gm3219	0.118887	2.50258		Slc25a26	0.129655	2.13197							Pmel	0.685075	2.0909							Bglap3	5.51139e-05	-3.57631															Add2	0.348137	2.16085		Cacnb2
		Nars	3.14168e-07	2.08375		Melk	0.0220713	2.49838		Rpl35	0.0512671	2.12931							Rfc5	0.0425411	2.08913							Ifi27l2a	0.00822921	-3.5687															Rgs16	0.270093	2.15971		Sebox
		Arpc1b	3.54369e-05	2.08334		Spata24	0.0184721	2.49645		Sft2d1	0.128235	2.12894							Phf11b	0.378162	2.08868							Kctd12	7.15951e-06	-3.55264															Asap2	0.255197	2.15943		Il6st
		Mkrn2os	0.000204811	2.08121		Hint1	0.00712742	2.49129		Pantr1	0.0986352	2.12821							Gm525	0.630779	2.08718							Cdh13	6.51421e-05	-3.54453															A330050F15Rik	0.303706	2.15795		Gba2
		Hspa5	7.21905e-05	2.07506		Mcm10	0.0629637	2.49067		Rpl13a	0.0606756	2.12744							Dnph1	0.0289986	2.08669							Art4	1.37725e-07	-3.51417															Podxl	0.302043	2.15765		Syne3
		Aunip	0.00149414	2.07472		Aldoart1	0.0725478	2.48348		Fli1	0.216347	2.12704							Tubb6	0.616256	2.08632							Serpinb1c	0.000100678	-3.51093															6530402F18Rik	0.274693	2.15695		Slc25a36
		Lpgat1	0.000108379	2.07158		Cysrt1	0.0538412	2.46323		Ppil1	0.00169405	2.12695							Acot10	0.557899	2.08628							Gm20752	3.00471e-06	-3.47134															Dgke	0.261027	2.15669		Pm20d1
		Isyna1	1.46769e-05	2.06643		Ap1s1	0.00159361	2.46033		Crhbp	0.329285	2.12693							Zfp101	0.308097	2.08291							Stamos	0.000441607	-3.42867															Tlr5	0.304825	2.15667		Cacna1f
		BC117090	0.0944188	2.06416		Gins3	0.00892295	2.45953		Dbi	0.113126	2.12677							Rbp1	0.379363	2.08253							Fbp2	7.9221e-05	-3.41783															Casp14	0.255197	2.15655		Skida1
		Pdia6	6.5982e-07	2.06219		Gpx8	0.0978142	2.45838		Mrpl47	0.0844887	2.12572							Slc6a14	0.506127	2.08137							Cacna2d2	4.44605e-06	-3.41475															Prkab2	0.337816	2.15589		Car2
		Hsp90b1	0.000131578	2.06122		Fkbp1b	0.120133	2.45823		Tmem29	0.0354309	2.12519							G2e3	0.498018	2.07925							Prkg1	4.21621e-06	-3.41463															Dock3	0.272897	2.15427		Gdap1
		Rad51ap1	0.000149908	2.05942		Nup43	0.0126419	2.45785		Uqcr10	0.0431805	2.12482							Mgp	0.317674	2.07917							2310010J17Rik	0.000355533	-3.40719															Slmo1	0.271407	2.15362		Ap3b2
		Kif14	0.00180305	2.05765		Churc1	0.0478187	2.45755		Rac2	0.0186926	2.12166							Dna2	0.260409	2.07771							Cpxm2	2.08899e-07	-3.40132															Lrp3	0.269636	2.15231		Syt13
		Spc25	0.00198582	2.05512		Gstm6	0.119255	2.45731		Sfn	0.0403899	2.12113							Nanog	0.602975	2.07664							Gm38416	1.70077e-07	-3.39883															Arhgap35	0.222579	2.15071		Herc1
		Elovl7	0.000346882	2.05503		Rpl36a	0.0495332	2.45711		Sf3b5	0.00639583	2.11981							Snrpe	0.50313	2.07579							2310034O05Rik	9.83144e-06	-3.38127															Snph	0.262888	2.1501		Dopey1
		H2-Q9	0.00437207	2.0543		Syne4	0.0658134	2.45473		Cmc1	0.146157	2.11755							Gpha2	0.561086	2.07516							Pou2f3	1.81772e-05	-3.35933															Drd2	0.318509	2.15005		Sult4a1
		Sipa1l2	0.000216048	2.04777		Rad51b	0.056521	2.45421		Ndufa2	0.0818002	2.11641							Rad51b	0.403526	2.07455							Kif26a	7.99117e-06	-3.3569															Cntnap1	0.255533	2.14985		Naa25
		Pdlim7	6.4569e-05	2.04742		Slirp	0.0663544	2.45328		Ndufb6	0.0262359	2.11624							Fcgr3	0.122759	2.07439							Pyroxd2	7.29481e-07	-3.35335															Tmem151a	0.269761	2.14985		Myh9
		Srd5a1	2.89412e-07	2.04734		Ifit1	0.0715778	2.45266		Gpnmb	0.359541	2.11591							Ppp1r14a	0.550522	2.07312							Ano4	2.5273e-05	-3.35027															Samd11	0.266614	2.14878		Mfsd12
		Ncapd2	0.000442666	2.04444		Cbr3	0.0297603	2.45168		Psmg3	0.0129107	2.11494							Ces2e	0.259796	2.07213							Serping1	0.000523282	-3.34553															Opa3	0.255197	2.14729		Nlgn3
		Cdc7	0.000178417	2.04318		Cntd1	0.0376353	2.45049		Lat2	0.108845	2.11377							Slc2a10	0.564735	2.07141							Col3a1	0.0830061	-3.34008															Ano2	0.273309	2.14726		Cdh24
		Cd68	7.45244e-05	2.04013		Shfm1	0.061459	2.44992		Slbp	0.0276631	2.11121							2010204K13Rik	0.311857	2.07099							Vit	5.00982e-07	-3.33949															Ralgapa2	0.240156	2.14722		Fam222a
		Cdh24	0.000437036	2.03691		Mnda	0.133849	2.44927		Tslp	0.0908851	2.11008							Tram2	0.667498	2.06863							Pcdh18	1.94858e-05	-3.33418															Rs1	0.290549	2.14719		Stard4
		4930427A07Rik	0.00141796	2.02772		Cd14	0.0105121	2.44703		Cox7c	0.0233254	2.10978							Stac	0.661537	2.06845							Dapl1	5.10062e-06	-3.31204															Ppp2r2b	0.292166	2.14687		Nrsn2
		Casc5	0.0286429	2.02763		Lrrc71	0.12066	2.44474		Tmem160	0.109229	2.10906							Kcnj15	0.566451	2.06635							Tln2	8.66288e-06	-3.30556															Gapvd1	0.255533	2.14632		Zcchc14
		Npc1	0.000700554	2.02558		Tmem176a	0.0470884	2.4413		Nasp	0.0404551	2.10862							Prdx4	0.360958	2.06273							Gng13	0.0460006	-3.30236															Svop	0.294413	2.1458		Uprt
		Esp6	0.0577206	2.02455		Rab26os	0.00936422	2.43931		Muc1	0.1425	2.10555							Bmp4	0.630779	2.06254							Sectm1b	0.000416947	-3.25418															Rgs9	0.30275	2.14225		Plekhg1
		Ampd3	2.72319e-05	2.01833		Stmn1	0.00507144	2.4391		Fcgrt	0.128487	2.10504							Prim2	0.277194	2.06184							Clybl	4.46397e-05	-3.23812															Abca8a	0.261027	2.14003		Fam19a3
		Arhgef1	9.57409e-05	2.01629		Emcn	0.148236	2.43795		Galk1	0.0856772	2.10391							Cdt1	0.0399714	2.06048							Cdkn3	0.000298217	-3.22901															Supt20	0.259874	2.13995		G630090E17Rik
		Prr11	0.000941152	2.01501		Ccdc51	0.0285973	2.43568		S100a16	0.0289069	2.10129							Mcm3	0.253046	2.05885							A330049N07Rik	7.64684e-08	-3.22004															Lrrc8c	0.24959	2.13891		Unc80
		Dlgap5	0.00148912	2.01043		Asb11	0.0642631	2.43419		Dstn	0.0667839	2.10073							Hmgcs2	0.630779	2.05678							Slc39a8	1.75183e-07	-3.20825															Ndrg4	0.274368	2.13828		Ica1l
		Msantd3	1.15885e-05	2.01027		Sertad3	0.0028138	2.43401		Fbxo2	0.138189	2.10021							Ctgf	0.503753	2.05595							Bbs9	7.75867e-06	-3.20284															Kcnab3	0.280976	2.13774		Ccnd2
		Mis18bp1	0.0141986	2.00878		Fcgr2b	0.0894152	2.43379		Esd	0.0525694	2.09968							Anxa3	0.591072	2.05486							Plcb4	0.00256418	-3.19055															Mob1b	0.25891	2.13535		Gm4532
		Tars	8.43208e-07	2.008		Prex2	0.1021	2.43354		Nlrp1a	0.0918408	2.09681							Elovl7	0.524214	2.05193							Nrep	0.000118504	-3.18673															Coro2b	0.335158	2.13189		Eno1
		Runx2	1.5327e-05	2.00765		Myl6	0.0182512	2.43047		Ezh2	0.0310541	2.09616							Optc	0.723177	2.05182							4631405J19Rik	0.000763998	-3.18359															Cck	0.255197	2.13171		Nuak1
		Rad18	0.00074797	2.00728		Tes	0.00374217	2.43044		Casp3	0.0310541	2.09603							Tmem178	0.589599	2.05026							Slc29a1	1.35672e-06	-3.18145															Trim23	0.321655	2.12887		Cacna2d2
		Kif24	0.00856745	2.00627		Ppih	0.00550558	2.42724		1700007K13Rik	0.0151451	2.09593							Cntd1	0.311857	2.04989							B3galt2	0.00154981	-3.17656															Cecr2	0.28718	2.1253		Dpp6
		Pcna	2.88071e-05	2.00488		Atf5	0.0218954	2.42721		Bfsp2	0.513599	2.09587							BC117090	0.630779	2.0487							Hlf	5.08726e-07	-3.16905															Fbxl18	0.255533	2.12518		Socs4
		Chek1	0.000999621	2.00458		Sptssb	0.111534	2.42552		Haus4	0.0173103	2.09573							Fanca	0.388308	2.04831							Cyp26a1	7.23141e-05	-3.15338															Adgra1	0.299275	2.12481		Neurod1
		Mcm7	2.29219e-05	2.00408		Cenpu	0.027359	2.42514		Nog	0.179704	2.09556							Slfn2	0.435628	2.04737							Sspn	8.26009e-05	-3.13058															Lingo1	0.255197	2.12462		Tcaf1
		Cldn17	0.00382737	2.00342		Rfc4	0.0818767	2.42465		Hmha1	0.0386037	2.09519							Cenpq	0.393584	2.04436							Nusap1	4.83726e-05	-3.13055															Prkar2a	0.254574	2.12449		Akna
		Slc25a30	0.0119702	2.00285		Ccdc122	0.18496	2.42369		Cox16	0.0844116	2.09479							Mgmt	0.130844	2.04345							Cpt1a	3.15356e-06	-3.10654															Bsn	0.314315	2.12331		Rims2
		Fam213a	0.000126025	2.00003		Rfc5	0.00364174	2.42217		Car13	0.0455238	2.09445							Fabp3	0.630779	2.043							Gm12250	0.000592755	-3.09734															Lmbrd2	0.289262	2.12295		Stmn2
		Cyp2b19	1.21193e-07	-13.9643		Ptrh1	0.00090017	2.42169		Sf3b6	0.109268	2.09432							Car3	0.630779	2.04102							Aspm	0.000376325	-3.0887															Prkx	0.314047	2.12215		Xylt1
		Cyp4a12a	3.9829e-06	-11.6762		3110045C21Rik	0.0892523	2.41967		Naa20	0.0849526	2.09386							Emp3	0.500475	2.04035							Cela1	0.00691871	-3.08351															Icam1	0.255533	2.12212		Tubb3
		Cyp26a1	3.41707e-07	-9.62935		Il20ra	0.04795	2.41518		Cebpb	0.0236395	2.09251							Necab2	0.630779	2.03962							Ccnb2	0.000111351	-3.06193															Dusp8	0.331305	2.12209		Rnf169
		Cyp24a1	6.35188e-10	-8.39684		Kntc1	0.0594547	2.41401		Gadd45gip1	0.0318024	2.0915							E330013P04Rik	0.599696	2.03897							Gm4858	6.54513e-05	-3.06149															Cacnb2	0.271407	2.12085		Chrnb2
		Postn	7.72132e-07	-8.38109		Itgb3bp	0.11945	2.41313		Wbp5	0.0391955	2.09069							Slc16a4	0.601698	2.03608							Mrc2	4.24865e-06	-3.02729															Sebox	0.347947	2.12061		BC005537
		4933432K03Rik	4.65881e-05	-8.0414		Adgrf4	0.00932865	2.40693		Anapc10	0.0669767	2.08812							Lig1	0.0430333	2.03572							Dlg2	2.07023e-06	-3.02395															Il6st	0.255197	2.11984		Utp20
		Gm7325	2.99073e-05	-7.97394		Adarb2	0.00196781	2.40572		2410006H16Rik	0.0774473	2.08718							Gpd1	0.737789	2.03465							Timp3	2.25748e-05	-3.01703															Gba2	0.254574	2.11934		Nxnl1
		Dcn	0.00291869	-7.65844		Phlda3	0.0170146	2.40384		Ankle1	0.0865488	2.08696							Rgr	0.630779	2.03278							Mdk	0.000340076	-3.01138															Syne3	0.255969	2.11903		Mlc1
		Ces1d	4.37463e-08	-7.65051		Glrx	0.0072777	2.40315		Cmtm7	0.036109	2.08612							Ceacam10	0.660919	2.02788							Prap1	0.00265599	-2.98128															Slc25a36	0.281197	2.1189		Rian
		Gng13	0.00460913	-6.54596		Cdc45	0.0767297	2.40118		Slc6a14	0.148503	2.08177							Pmf1	0.21889	2.02487							Fggy	0.000132676	-2.98059															Pm20d1	0.255197	2.11858		Fam57a
		Cdo1	1.95845e-06	-6.34667		Chtf18	0.00723935	2.40083		Lenep	0.511807	2.08138							Wif1	0.688269	2.02479							H1fx	0.000209587	-2.97855															Cacna1f	0.269636	2.11764		Igsf11
		Npr3	1.86726e-06	-6.05267		Lgals3	0.0143903	2.39825		Ran	0.0110124	2.08132							Msr1	0.280796	2.02427							Phf11b	0.000212569	-2.97682															Skida1	0.280345	2.11736		4930504C09Rik
		Wisp2	1.13353e-05	-5.841		Ndufb2	0.0462375	2.39469		Rpl38	0.0410205	2.08096							Fgf10	0.630779	2.02306							Fam83d	6.22148e-05	-2.96769															Car2	0.288664	2.11707		Trpc1
		Aldh1a1	4.82142e-07	-5.65105		Egfl7	0.129814	2.39435		Gjb5	0.0796742	2.07898							AA467197	0.549461	2.02253							Arrb1	9.36143e-06	-2.9652															Gdap1	0.26331	2.11699		Sntb2
		Fras1	1.54481e-07	-5.54501		Rpl39	0.102749	2.3912		Trappc1	0.00725636	2.07889							Tinagl1	0.380824	2.02159							Pdgfra	2.07917e-06	-2.9236															Ap3b2	0.312436	2.11677		Nudt12
		Col1a2	0.0078113	-5.53764		Cyba	0.0400423	2.38943		Skap2	0.0651291	2.07846							Slc4a4	0.630779	2.02057							A4galt	2.9492e-05	-2.91828															Syt13	0.281239	2.11637		Ptprn
		Mir3960	0.0478636	-5.41311		Crygb	0.495935	2.38825		Fancb	0.0629444	2.07813							Casp12	0.577678	2.01632							Ifit2	8.84288e-05	-2.90902															Herc1	0.255197	2.11607		Gtf3c1
		Ttc36	1.47375e-05	-5.26588		Ska3	0.0214192	2.38634		Lim2	0.526974	2.07795							Lrg1	0.630779	2.01614							Aldh1a1	2.31789e-05	-2.89963															Dopey1	0.255197	2.11596		Ccdc8
		Sphkap	1.64296e-05	-5.12491		Mcm7	0.00772263	2.38582		Mrpl32	0.115641	2.07714							Map3k8	0.609123	2.01578							Slfn1	0.00200493	-2.89688															Sult4a1	0.341262	2.11585		Ampd3
		Fat4	2.15923e-05	-5.03492		Poc1a	0.00374217	2.38482		Coq3	0.0300564	2.07655							Hist1h4i	0.445987	2.0152							Grik5	0.000317845	-2.8847															Naa25	0.255197	2.11337		Zscan20
		Frem2	1.8161e-05	-5.02406		Snrpg	0.0279659	2.38436		Tomm7	0.0766708	2.07508							Ctss	0.180816	2.0149							Tsc22d3	7.59955e-07	-2.88262															Fas	0.328245	2.11328		Kif5c
		Dct	6.47928e-08	-5.00956		Fignl1	0.060355	2.37768		Fbxo6	0.00725636	2.07084							Adgrg6	0.630697	2.01465							Msra	2.78408e-05	-2.86763															Myh9	0.269897	2.11248		Thy1
		Dach1	2.14326e-06	-4.98609		Renbp	0.103643	2.37506		Rfc2	0.0053646	2.06779							H2-Aa	0.464679	2.01383							1600014C10Rik	8.24541e-07	-2.85514															9230114K14Rik	0.239601	2.11205		Gpr162
		Osbpl6	1.48634e-07	-4.9806		Rps27a	0.0802099	2.37432		LOC100504703	0.137131	2.06642							Cela1	0.75973	2.01252							Ttc36	0.0005079	-2.85381															Mfsd12	0.293966	2.11117		Gucy2e
		Fn1	1.63247e-05	-4.95218		Rtp4	0.0347477	2.37105		Eri1	0.0408662	2.06524							Chaf1a	0.159793	2.01221							Ppfia2	0.000378233	-2.84132															Nlgn3	0.287878	2.11106		Mmd2
		Ces1e	1.10191e-05	-4.90796		Gm19705	0.109239	2.36909		Pllp	0.0568941	2.06394							Pla2g2e	0.630779	2.00948							Zfp704	8.71316e-05	-2.83868															Cdh24	0.25891	2.11007		Pask
		Col1a1	0.0112479	-4.87453		Isg15	0.0665612	2.36627		Smim4	0.133901	2.06385							Gprc5c	0.630779	2.00929							Sepp1	2.29785e-06	-2.83359															Fam222a	0.337938	2.10982		Fads2
		Egfl6	3.99381e-07	-4.79905		Angptl4	0.0173103	2.36609		Ebp	0.00364174	2.06274							Sncg	0.634612	2.00696							Ttc28	0.000168082	-2.83243															Stard4	0.271407	2.10936		Sox8
		Timp3	1.3485e-06	-4.78756		Ccdc3	0.281112	2.36558		Spcs1	0.0338521	2.06175							Spats2l	0.579485	2.0068							Rhox4b	0.00133281	-2.8292															Nrsn2	0.299939	2.10929		Inpp5b
		Upk3b	4.73609e-07	-4.77508		Hyi	0.0300564	2.36469		Ppia	0.0409572	2.0609							Pou3f3	0.593685	2.00539							Slc25a23	0.000771547	-2.81939															Zcchc14	0.227595	2.10875		Itga3
		Ano4	3.26528e-06	-4.76436		2200002D01Rik	0.0413319	2.36382		Rhoj	0.191109	2.05986							Exosc8	0.312018	2.0032							Galm	1.75183e-07	-2.81753															Uprt	0.259874	2.10864		Ache
		Ccdc113	1.48547e-05	-4.70483		Stra13	0.00235003	2.36352		Cdpf1	0.0415629	2.05973							Chrnb1	0.57027	2.00219							Ascl2	0.00036313	-2.81409															Plekhg1	0.288004	2.10794		Abca3
		Ttc28	7.99665e-06	-4.63909		Nsl1	0.00605365	2.36283		Dpm1	0.194707	2.05967							Fam111a	0.599696	2.00206							Sult5a1	0.000130667	-2.81388															Fam19a3	0.274693	2.10627		Prex1
		Cux2	1.53678e-05	-4.63651		Sult2b1	0.00969864	2.36127		Timm8a1	0.042231	2.05965							Orc6	0.415551	2.00032							Car6	0.000569571	-2.8113															G630090E17Rik	0.278411	2.10591		Nupl1
		4631405J19Rik	0.000112198	-4.44559		C1ra	0.0740039	2.36091		Psma7	0.075563	2.05947							Snora64	0.50313	-4.07867							Plscr4	2.02252e-07	-2.80844															Unc80	0.279651	2.10184		Cacna2d4
		Raver2	7.72132e-07	-4.44173		Oas1e	0.129669	2.3543		Smpdl3b	0.101054	2.0592							Gm20753	0.630779	-3.81193							Mtus2	5.05871e-06	-2.79701															Ica1l	0.255197	2.10046		Rasl11a
		Tmsb15b1	0.000940145	-4.42075		Glyat	0.124842	2.35363		Atp5e	0.141503	2.05888							Slc24a4	0.566451	-3.38164							Wfdc18	0.038269	-2.79596															Ccnd2	0.255533	2.10028		Ddx25
		Tox	3.83157e-08	-4.40595		Mpp1	0.0182857	2.35334		Lyz2	0.0717436	2.05859							Gcm1	0.62176	-3.2492							Smyd3	7.20506e-06	-2.7894															Gm4532	0.257894	2.10018		Gabrr2
		OTTMUSG00000016609	0.00606683	-4.37513		Chac1	0.0892523	2.35288		Tsacc	0.109308	2.05847							Nkx2-1	0.56821	-3.2388							Ptgr1	4.56226e-06	-2.78268															Eno1	0.227595	2.09804		Dzip1l
		Tnfsf13	5.58999e-05	-4.34755		Ncapd2	0.0191529	2.34957		Clec7a	0.199399	2.05808							Ipw	0.630779	-2.73429							Arhgap25	2.51953e-06	-2.77856															Nuak1	0.267457	2.09696		Bace1
		Frmd4a	7.36035e-07	-4.26344		Atad2	0.129675	2.34905		Mrpl14	0.0268502	2.0576							Rhox8	0.66876	-2.60353							Cyp2f2	0.0400562	-2.77486															Cacna2d2	0.255197	2.09696		Dab2ip
		Gstt1	1.10971e-05	-4.24544		Cenpn	0.0267356	2.34569		Rarres2	0.195119	2.05696							Mylk4	0.629655	-2.58194							Tshz2	3.12655e-05	-2.76299															Dpp6	0.294549	2.09635		Gse1
		Sytl3	3.34982e-07	-4.2109		Gen1	0.0665514	2.34327		Atp5g1	0.0110981	2.05574							Cyp26a1	0.289057	-2.55959							Tmsb15l	0.02387	-2.76201															Socs4	0.28629	2.09554		March3
		Slc25a23	6.86872e-05	-4.16188		Prr13	0.00137714	2.34184		Nhp2	0.0188263	2.05489							4932411N23Rik	0.56937	-2.51042							Upb1	0.000115384	-2.75525															Neurod1	0.286987	2.09514		Fat1
		Col3a1	0.0433186	-4.12952		Atp5g3	0.00296783	2.34084		Cdkn2aipnl	0.00991447	2.05485							Gm26705	0.667498	-2.4586							Cpq	2.47245e-06	-2.74953															Tcaf1	0.270093	2.09507		Mir124a-1hg
		Wasf3	1.56095e-05	-4.07805		Col23a1	0.0439039	2.33968		Pdlim4	0.233498	2.05316							Cyp2b19	0.567863	-2.41673							Ccdc113	0.000407429	-2.74381															Akna	0.261238	2.09506		Rnf141
		Macrod1	1.83287e-05	-4.07632		Uqcr11	0.0310541	2.33916		Xdh	0.0521049	2.05288							4930444P10Rik	0.645298	-2.39279							Ddx26b	0.000154477	-2.7347															Rims2	0.282545	2.09421		Ctnna2
		Arhgap24	3.58134e-07	-4.04951		Tubb5	0.00163172	2.33752		Mrpl20	0.00919078	2.05226							Snora3	0.649777	-2.26362							Gm10638	0.00187124	-2.73319															Stmn2	0.344396	2.09346		Dusp5
		Pyroxd2	2.17461e-07	-4.04154		Lipk	0.259806	2.33665		Rfc3	0.0387033	2.05102							Fam171b	0.683398	-2.26016							Gas2l3	0.000213181	-2.712															Xylt1	0.3285	2.09339		Opn1sw
		Tnf	9.88039e-05	-3.99842		Map3k8	0.149893	2.33629		Hddc2	0.0782375	2.0483							Zdhhc22	0.695513	-2.23107							Reps2	3.27529e-05	-2.6972															Tubb3	0.339377	2.09313		Gan
		Slc39a8	5.3823e-08	-3.88733		Mcm3	0.0336781	2.33414		Mrpl46	0.042121	2.04681							D830030K20Rik	0.681626	-2.13144							Tnfsf10	5.15656e-05	-2.68394															Rnf169	0.0367696	2.09104		Pclo
		Zbtb16	5.07028e-05	-3.88547		Irf7	0.00876713	2.3341		Scand1	0.156856	2.04646							Ptch1	0.634903	-2.12209							Syne1	6.37192e-05	-2.67881															Chrnb2	0.261027	2.08986		Gm996
		Acsm1	4.60693e-06	-3.84648		Fcf1	0.0531453	2.33083		Mrpl52	0.0405855	2.04629							Usp17la	0.630779	-2.05096							Apoc1	5.78795e-06	-2.67783															BC005537	0.261027	2.08981		Syngr3
		Spata13	4.82829e-07	-3.84312		Pfdn4	0.105182	2.32791		Dnajc19	0.0843733	2.04611							Gabrr1	0.630779	-2.04546							Sapcd2	2.04533e-05	-2.6746															Utp20	0.254574	2.0896		Nap1l2
		Pla2g7	3.41707e-07	-3.82251		Sertad1	0.00987015	2.32748		Timm13	0.0516778	2.04558							Klhl3	0.630779	-2.0156							Lin7b	0.000641528	-2.66687															Nxnl1	0.299816	2.08917		Igsf9
		BC051226	0.00410741	-3.80594		Snord47	0.362463	2.32706		Pfn1	0.00369385	2.04447							Myoz3	0.70925	-2.01306							Ccnb1	0.000183164	-2.66145															Serpine2	0.29646	2.08857		Itga2
		St3gal5	1.30951e-05	-3.78778		Lrg1	0.204566	2.32395		Rps15a	0.0992215	2.04369																Fzd4	0.000135834	-2.66021															Mlc1	0.301111	2.08819		Peg13
		Serpina9	5.65154e-05	-3.77771		Fhl2	0.0481376	2.3222		Sep15	0.122609	2.04214																F3	1.34206e-06	-2.65655															Rian	0.263056	2.0876		Pcdhgb6
		Gpr153	3.06405e-07	-3.674		Ahcy	0.0201395	2.32123		Tmem178	0.199346	2.04127																Serpina9	0.000602696	-2.6491															Fam57a	0.287949	2.08702		Snhg11
		Toporsos	0.000629568	-3.65801		Nnmt	0.190796	2.31965		Sh3bgrl3	0.0287917	2.04101																Troap	0.000361328	-2.64877															Igsf11	0.281041	2.08701		Mertk
		Sap25	0.0899359	-3.65102		Snord12	0.316995	2.31793		Coa6	0.0593214	2.04065																Fam198b	1.27366e-06	-2.64044															4930504C09Rik	0.275492	2.08598		Sema6b
		Tmsb15l	0.00617069	-3.64255		Immp2l	0.0336295	2.31517		Ifi35	0.0302625	2.03958																Tmem215	4.27391e-06	-2.63126															Trpc1	0.273527	2.08562		Frem3
		Kctd12	5.82105e-06	-3.63054		Uqcrh	0.039195	2.31147		Apobec1	0.0260722	2.03936																Arsb	2.63752e-06	-2.62889															Sntb2	0.255197	2.08525		Whrn
		Epas1	1.20184e-06	-3.63033		Ngfrap1	0.0644322	2.31062		Cox5b	0.0175276	2.03919																Eva1a	1.25509e-05	-2.62761															Nudt12	0.342752	2.08523		Lrg1
		Cela1	0.00270084	-3.62273		Cfb	0.0129387	2.30604		Hspbp1	0.017147	2.039																Cmbl	4.0326e-06	-2.62703															Ptprn	0.293655	2.08453		Elovl2
		Fhl1	2.46084e-07	-3.60183		2810025M15Rik	0.0171834	2.30515		Btg3	0.19848	2.03836																1190002F15Rik	0.00790855	-2.62423															Gtf3c1	0.196157	2.0842		Apc2
		Upb1	1.74191e-05	-3.58371		Il13ra1	0.162409	2.30452		Cisd3	0.058898	2.03835																Gbp6	0.000119447	-2.62175															Ccdc8	0.289852	2.08343		Crx
		Ctsf	1.02796e-07	-3.57459		4930415O20Rik	0.120632	2.30232		Kifc5b	0.0207511	2.03759																Mob3b	1.33409e-06	-2.60605															Ampd3	0.246685	2.08321		Lrfn1
		Gsta3	3.48976e-06	-3.56682		Vcpkmt	0.0382924	2.30094		1700023F06Rik	0.183614	2.03676																Dhdh	2.73452e-06	-2.60395															1700007K13Rik	0.15263	2.08276		Ets1
		Pou2f3	1.12792e-05	-3.55549		Glrx3	0.132677	2.29941		Lsm7	0.0521613	2.03596																Gpc3	4.04692e-06	-2.6009															Zscan20	0.219825	2.08255		Slc12a6
		Scgb1b2	0.0583395	-3.4963		Hist1h2bn	0.377489	2.29889		Taf10	0.0164308	2.03535																Ppara	0.000205385	-2.59341															Kif5c	0.296451	2.08244		Med13l
		Kif26a	5.93499e-06	-3.4777		Arpc1b	0.00507144	2.29749		Fam187b	0.0561121	2.03514																Mx1	0.0194489	-2.59305															Thy1	0.337864	2.07511		Sh3bp5
		Itga2b	2.56149e-05	-3.45506		AW112010	0.0534708	2.29562		Alox5ap	0.146923	2.03504																Fmo5	9.88946e-07	-2.5889															Gpr162	0.262095	2.07507		Pcsk6
		Chst9	0.00135537	-3.44544		Ethe1	0.000802338	2.29469		Hist1h3b	0.379967	2.03478																Prkcb	0.00021791	-2.5876															Gucy2e	0.334727	2.07459		Dlgap3
		Cps1	3.14905e-06	-3.43145		Ndufaf2	0.0722605	2.29451		Nxt1	0.0192379	2.03154																Ddx60	0.000510556	-2.58712															Mmd2	0.307256	2.07296		Recql4
		Kcng3	0.00190104	-3.42124		Cpne2	0.138187	2.29446		1110012L19Rik	0.0302625	2.02953																Ank2	0.000173256	-2.585															Pask	0.257881	2.07198		Bbs1
		Enpep	2.54349e-06	-3.3675		1810037I17Rik	0.0241192	2.2918		Angpt2	0.233925	2.02713																Dbil5	0.0148378	-2.57863															P2rx7	0.255197	2.07054		Carm1
		Gm14288	0.0103266	-3.36172		Npm3	0.0133842	2.29093		Polr2j	0.00584253	2.02616																AW011738	1.35556e-05	-2.57704															Fads2	0.296304	2.07043		Epg5
		Rerg	3.56592e-06	-3.35807		Hypk	0.00919078	2.28995		Nsmce1	0.0302219	2.0256																9330162012Rik	2.87193e-06	-2.57615															Sox8	0.298237	2.07042		Prdm8
		Nov	2.9797e-06	-3.35756		Acp5	0.00968122	2.28937		Fbl	0.00837901	2.02356																Tppp	6.96693e-05	-2.57147															Inpp5b	0.255197	2.06956		Zfyve1
		Gm3716	2.73276e-06	-3.35728		Msrb1	0.00541106	2.28745		Slc25a1	0.00279491	2.02233																Immp2l	0.00108387	-2.57119															Itga3	0.255197	2.06945		Shd
		Fam198b	2.20029e-07	-3.35355		Cdkn2d	0.0054809	2.28711		Ms4a6c	0.0258006	2.02053																Sap25	0.196008	-2.57042															Ache	0.282353	2.06668		4932416H05Rik
		Wnt2	3.03048e-05	-3.34529		Rpl36al	0.0631484	2.28681		Gmppb	0.00703851	2.0175																Cys1	0.000282185	-2.56368															Abca3	0.255197	2.06617		Slc1a2
		Me3	4.88465e-07	-3.32294		Rrm1	0.0557744	2.28612		Ccdc58	0.0400927	2.01549																Cryl1	7.66985e-06	-2.55923															Prex1	0.265378	2.06612		Slc29a4
		Slc7a8	0.000111085	-3.29034		Gemin6	0.0114615	2.2832		Laptm5	0.15638	2.01491																Mx2	0.00589364	-2.55869															Nupl1	0.274316	2.06574		Phf2
		Serpinb1c	0.000136763	-3.28733		Tbca	0.042729	2.28267		Cdca4	0.0297603	2.01489																Trappc9	4.04356e-06	-2.55184															Cacna2d4	0.289525	2.06311		Atf7
		Wnt6	4.20102e-05	-3.27226		Snrpb2	0.0907142	2.27666		Dnajc9	0.00606103	2.01484																Depdc1a	0.0151895	-2.54586															Rasl11a	0.289102	2.06252		Eef1a2
		Gyg	1.29601e-07	-3.25513		Gm1673	0.124842	2.27535		Psmd13	0.0128847	2.01469																Wasf3	0.000378259	-2.54292															Ddx25	0.332013	2.06192		Gpr153
		Xlr4a	0.0017627	-3.25355		Bard1	0.0392817	2.27482		Igfbp7	0.229587	2.01461																Lrrc4	4.29098e-06	-2.54087															Gabrr2	0.28178	2.06043		Arg2
		2310010J17Rik	0.000423313	-3.25242		Polr2l	0.0323899	2.27408		Fabp3	0.243968	2.01333																Bub1b	0.000348433	-2.53277															Dzip1l	0.273527	2.06012		Mapkbp1
		Adh1	3.44222e-06	-3.25135		Chaf1a	0.0191662	2.27297		Ccdc12	0.0408995	2.01079																Asph	1.75183e-07	-2.52943															Bace1	0.25891	2.06002		Cdk5r1
		Tppp	1.1471e-05	-3.2499		Ifi44	0.106866	2.26904		Serpinb6b	0.213285	2.01065																Slc6a6	2.33858e-05	-2.52732															Dab2ip	0.254574	2.05972		Mmp28
		Defb1	0.000353961	-3.23734		Mgp	0.0552021	2.26893		Ndufs4	0.115641	2.00904																Bcas1	6.25816e-05	-2.52553															Gse1	0.255197	2.05896		Slc26a2
		Adh7	1.79995e-05	-3.23142		Crb3	0.035281	2.26814		Lgsn	0.541464	2.00814																9930111J21Rik1	0.0421111	-2.51543															March3	0.307077	2.05855		Kdm4a
		4930550C14Rik	4.61472e-05	-3.21739		Nudt21	0.00586571	2.26617		Calml4	0.241169	2.00696																Prr11	0.000149207	-2.51256															Fat1	0.267782	2.05832		Arhgap21
		9330162012Rik	5.1585e-07	-3.21623		Ptgds	0.237681	2.26592		Mutyh	0.0267356	2.00655																Plk1	7.73136e-05	-2.5106															Mir124a-1hg	0.326017	2.05738		Synpo2
		2310034O05Rik	1.27476e-05	-3.21263		Gale	0.00507144	2.26476		Stfa2l1	0.311707	2.00624																Crim1	1.03787e-05	-2.50868															Rnf141	0.271407	2.05708		Ap3m2
		Fam229b	0.000217643	-3.18465		Cryge	0.511464	2.26386		Etohd2	0.151183	2.00498																Chst10	0.000176095	-2.50621															Ctnna2	0.455032	2.05687		Dennd5a
		Clca4c-ps	2.17508e-05	-3.17698		Prdx1	0.0656703	2.26327		Syce2	0.095711	2.00382																Vegfb	6.42805e-05	-2.50267															Dusp5	0.25891	2.05368		Slc4a8
		Sspn	6.71833e-05	-3.17448		Pitx3	0.470705	2.26047		Rps28	0.0402287	2.00311																Sema5a	0.000694235	-2.50049															Opn1sw	0.301441	2.05362		Zfp423
		Fxyd4	0.00021071	-3.17346		Ranbp1	0.00684979	2.26		Rgs10	0.143986	2.00153																Cdc20	3.58959e-05	-2.497															Gan	0.270707	2.05326		Atp1b2
		Cdh4	2.51151e-06	-3.17116		Gtse1	0.0452939	2.25991		Dap	0.00291117	2.00071																Pde4d	9.92007e-06	-2.49532															Pclo	0.262888	2.05253		Fam57b
		Mical1	8.35855e-06	-3.17026		Alkbh2	0.00801113	2.25946		Atp5j2	0.0644036	2.0006																Cachd1	0.000218423	-2.49182															Gm996	0.276182	2.05238		Ppp1r26
		Cyp4f15	4.84913e-05	-3.15431		Ccdc88b	0.081924	2.25864		Rilpl2	0.00552151	2.00036																Gm14393	0.120857	-2.4848															Syngr3	0.27779	2.05043		Rad54l
		Gm14305	0.00256637	-3.15219		Pdcd5	0.0854958	2.2583		Rilpl2	0.00552151	2.00036																Hunk	8.24982e-07	-2.47309															Nap1l2	0.339377	2.0496		Tanc1
		Rab30	1.83315e-06	-3.14988		Anapc15	0.015914	2.25759		Gm5424	0.109675	-9.23754																Gm13807	0.000179374	-2.46863															Igsf9	0.255533	2.04911		Cep68
		Arrb1	5.79107e-06	-3.14572		Lsm8	0.0302625	2.25658		Gm10052	0.224767	-9.16765																Auts2	9.51888e-05	-2.46811															Itga2	0.360599	2.04846		Pml
		Gm4858	4.96291e-05	-3.14105		2210408F21Rik	0.0171445	2.25471		Gm7367	0.0818002	-9.12548																Tgfbr3	1.73952e-05	-2.46755															Peg13	0.287858	2.04832		Rd3
		Atp6v0e2	0.000165832	-3.13938		Isg20	0.0851054	2.25398		Ipw	0.0516222	-9.10824																Cbx7	7.73139e-07	-2.46536															Pcdhgb6	0.294442	2.048		Phlpp2
		Tsacc	0.00121164	-3.1384		Rpl41	0.0255047	2.25392		Fam171b	0.0712374	-7.7971																Tmem64	2.25748e-05	-2.45986															Snhg11	0.301886	2.04796		Itsn2
		Cryaa	0.154231	-3.12933		Rps24	0.0826889	2.25072		Snora81	0.117076	-7.63057																Fam64a	0.000616902	-2.45957															Mertk	0.255533	2.04676		Cped1
		Dnase1l2	4.79286e-06	-3.12136		Crygd	0.51701	2.24841		Zdhhc22	0.0817583	-7.4664																Mmp15	2.67984e-05	-2.45382															Sema6b	0.269868	2.04594		Xylb
		St6galnac1	2.73276e-06	-3.07675		Crygf	0.511568	2.24784		Lrit3	0.0410205	-6.92025																Sord	2.49144e-05	-2.45031															Frem3	0.324713	2.04506		Lrit2
		LOC100504703	0.00711365	-3.07077		Cklf	0.0582188	2.24704		Slc24a4	0.0761564	-6.2212																Gstm1	4.1492e-05	-2.44414															Whrn	0.287139	2.04474		Panx2
		Grik5	0.000193002	-3.0597		Ccdc18	0.0970735	2.24643		Kdr	0.0400423	-6.00621																Phospho1	0.000148667	-2.44062															Lrg1	0.329099	2.04469		Spata5l1
		Gamt	2.2525e-05	-3.05912		Mrpl41	0.0392894	2.24479		Snora3	0.0851054	-5.6211																Prkce	7.24937e-06	-2.42702															Elovl2	0.303794	2.04455		Lrrc24
		4930470H14Rik	0.012897	-3.05738		Rplp1	0.0327079	2.24318		Cerkl	0.0788992	-5.53937																Maml2	0.000100393	-2.42194															Apc2	0.294413	2.04433		Kcnh2
		Ddx26b	6.51109e-05	-3.04621		Snrpd1	0.038547	2.24308		Crb1	0.0652101	-4.90333																4930480K23Rik	3.83928e-05	-2.42053															Crx	0.316642	2.04419		Tubg2
		Cbx7	1.48634e-07	-3.03634		Thyn1	0.0475383	2.24206		Srp54b	0.120284	-4.83618																Mxra7	8.79439e-06	-2.41277															Lrfn1	0.246685	2.04412		Zfp398
		Igfbp5	1.10238e-05	-3.03538		Snord22	0.154309	2.24084		Oaz1-ps	0.195811	-4.79437																Snx29	0.000340741	-2.41183															Ets1	0.255197	2.0429		Atxn2l
		Ddah2	1.70778e-05	-3.03131		Clec2d	0.0571457	2.24074		Gabbr2	0.0730872	-4.69996																Pcolce	1.8355e-05	-2.40827															Slc12a6	0.255197	2.0422		St6galnac1
		Apoc1	2.21372e-06	-3.02701		Sdr9c7	0.118977	2.24025		Klhl3	0.0644926	-4.68774																Cyp39a1	2.67362e-06	-2.4062															Med13l	0.255533	2.042		Kcnc1
		A4galt	1.96416e-05	-3.02634		Slc27a3	0.010789	2.23996		Rdh8	0.10086	-4.66664																Xlr4c	0.0215199	-2.39999															Sh3bp5	0.262888	2.04149		Pde4dip
		Aldh1a7	9.41827e-05	-3.01815		Ifit3	0.143843	2.2397		Gabrr1	0.0528527	-4.64871																Cntf	1.79386e-05	-2.39844															Pcsk6	0.2424	2.04001		Dhh
		Cbarp	1.30014e-05	-3.01011		Tmem258	0.0262359	2.23859		Adnp	0.199399	-4.5236																Cdon	9.38305e-05	-2.39571															Dlgap3	0.305141	2.04		Fsbp
		1700029J07Rik	3.99139e-06	-3.00086		Fam96b	0.0034764	2.23857		Peg3	0.098442	-4.52181																Ltbp4	6.94559e-06	-2.39537															Recql4	0.217633	2.03927		Cdk5r2
		Zfp704	5.69132e-05	-2.96891		Serpine2	0.194474	2.23641		Rbp3	0.0674105	-4.39652																Emx2os	4.27391e-06	-2.38962															Bbs1	0.255197	2.03845		C1ql3
		St6gal1	3.99381e-07	-2.96803		Cox6c	0.0327731	2.2348		Uhmk1	0.099739	-4.3904																Rimklb	3.25388e-05	-2.38475															Carm1	0.255197	2.03805		Dyrk3
		Dbil5	0.00618987	-2.96443		Mrpl33	0.0794717	2.23407		Gramd1b	0.0812094	-4.33852																Cyfip2	7.26686e-05	-2.38184															Epg5	0.254574	2.03803		Nkd2
		Arntl	6.07453e-05	-2.9627		Plekhf1	0.0113722	2.2325		Lrrc8b	0.144812	-4.32893																Klhl17	7.15828e-05	-2.37956															Prdm8	0.301836	2.038		Esrp2
		Eno3	0.000100763	-2.96182		Serinc2	0.00540345	2.23146		Kcnma1	0.0275173	-4.30458																Pygl	3.34918e-06	-2.37761															Zfyve1	0.254574	2.03794		Cep290
		Pygl	5.41029e-07	-2.96143		Gt(ROSA)26Sor	0.140379	2.23013		Arhgap5	0.185741	-4.2948																Clca4c-ps	0.000218672	-2.37608															Shd	0.259575	2.03701		Csnk1g1
		C8g	0.000269611	-2.95806		Eny2	0.00919078	2.23003		Slc6a11	0.0852431	-4.22597																Srgap3	0.000272416	-2.36784															4932416H05Rik	0.217633	2.03581		Mfrp
		Lypd6	6.51109e-05	-2.95273		Ptgs1	0.0179387	2.22985		Cntn4	0.0468177	-4.19981																Entpd3	6.29246e-05	-2.36629															Slc1a2	0.281277	2.03539		Lrtm1
		Hunk	2.02713e-07	-2.93685		Cemip	0.155521	2.22915		Kera	0.137005	-4.19065																Lifr	0.000107538	-2.36366															Slc29a4	0.334816	2.03452		Gk5
		Bgn	0.0293638	-2.91712		Plscr2	0.13444	2.22823		Rapgef5	0.108418	-4.17531																Gga2	4.5388e-06	-2.36253															Phf2	0.255947	2.03402		Fktn
		Rgs2	0.000481682	-2.9062		Rpl34-ps1	0.0621937	2.22706		Plcb4	0.111608	-4.16073																Slc7a8	0.00128623	-2.35559															Atf7	0.25891	2.03365		Slc6a3
		Hmgn5	1.68817e-05	-2.90463		Polr2h	0.0381124	2.22198		Slc1a2	0.0344714	-4.15876																Plce1	0.000150958	-2.35285															Eef1a2	0.366785	2.03327		Adnp2
		Ces2b	1.95512e-05	-2.89556		Anxa3	0.165302	2.22194		Impg2	0.0473631	-4.14256																Bco1	0.000186698	-2.35235															Gpr153	0.255533	2.033		Gm15800
		Mir6990	0.12768	-2.8788		Phb	0.00876713	2.22013		Sgtb	0.0653637	-4.12385																Enpep	4.20104e-05	-2.35184															Arg2	0.26674	2.03276		Zfpm1
		Gm38416	3.34982e-07	-2.87752		Dcun1d5	0.0749743	2.21955		Tnks	0.124109	-4.10702																Ube2c	0.000560707	-2.34806															Mapkbp1	0.255197	2.03121		Nos1ap
		Pla2g16	1.73772e-05	-2.87356		Psma4	0.0870019	2.21947		Pdpr	0.121229	-4.10216																4930470H14Rik	0.0471262	-2.34801															Cdk5r1	0.313828	2.02832		Lama3
		Slc46a2	1.55451e-05	-2.86294		Ak6	0.101079	2.21752		Paqr3	0.0521903	-4.08586																Adck3	0.000220204	-2.3413															Mmp28	0.279131	2.02759		Mir8097
		Prdm11	0.0011269	-2.8517		2300005B03Rik	0.12964	2.21736		Slc6a1	0.0879306	-4.06517																Akr1b7	3.88205e-05	-2.34059															Slc26a2	0.255533	2.02738		Crisp1
		Xlr4c	0.00767482	-2.84748		Ung	0.0186526	2.21719		Impg1	0.0595164	-4.05849																Aldh1a7	0.00069364	-2.33773															Kdm4a	0.254574	2.02701		Hist1h3c
		Art4	2.81246e-07	-2.82397		Depdc7	0.206364	2.21702		Serinc4	0.0483145	-4.02425																Emx2	2.17129e-05	-2.33053															Zfp874a	0.255197	2.02676		Snord33
		Aamdc	0.000205639	-2.81624		4930427A07Rik	0.0513341	2.21612		Atp8a2	0.0257966	-4.00381																Tmtc2	3.7043e-05	-2.32953															Arhgap21	0.255197	2.02467		Rprl3
		Abcg2	4.97395e-06	-2.80946		Cdc34	0.00725636	2.21542		Strip2	0.041043	-3.98742																Gna14	1.85825e-06	-2.31416															Synpo2	0.277578	2.02303		Rmrp
		Gm14295	0.00772057	-2.80683		Ecscr	0.116749	2.21482		Lactbl1	0.102699	-3.93676																Gm13293	0.00162693	-2.31397															Ap3m2	0.255533	2.02268		Gm6890
		Lrrc4	1.95845e-06	-2.80622		Pck2	0.0186926	2.21404		Clk2-scamp3	0.13742	-3.9146																Fcgbp	3.21105e-05	-2.30606															Dennd5a	0.255533	2.02161		Scgb2b2
		Fbp2	0.00026011	-2.80482		Uqcrb	0.0671451	2.213		Lrit1	0.0713908	-3.87435																Fbxo36	4.86374e-05	-2.30605															Slc4a8	0.289284	2.02136		Esp6
		Cacna2d2	1.60544e-05	-2.80265		Pcna	0.0831372	2.2122		C1ql3	0.088618	-3.87055																Smco4	0.00061012	-2.30546															Zfp423	0.2694	2.0212		Hist4h4
		C1qtnf4	0.000328221	-2.79845		Gnpnat1	0.0615659	2.21131		Rp1	0.0671451	-3.84147																Kif14	0.000771129	-2.30169															Atp1b2	0.325589	2.0202		Insl3
		Lsamp	0.000172725	-2.79781		Eif5a	0.00551138	2.2109		Megf9	0.132205	-3.83759																E330020D12Rik	5.29642e-06	-2.30167															Fam57b	0.326855	2.02016		1190002F15Rik
		Sorbs2	1.73297e-06	-2.79184		Dkkl1	0.0171834	2.2107		Gabra1	0.0557415	-3.83365																OTTMUSG00000016609	0.0795207	-2.30136															Ppp1r26	0.255197	2.01938		Fbxl22
		Steap4	0.000766577	-2.78928		Itpa	0.00784759	2.21064		Syt1	0.0776435	-3.81379																Selenbp1	0.000293108	-2.30061															Rad54l	0.274693	2.01936		Gm15421
		Rhox4b	0.00131142	-2.78485		Nat8l	0.0383376	2.21037		Prox1	0.18496	-3.80789																Ckap2	0.000947071	-2.29893															Tanc1	0.255947	2.01889		Pttg1
		Il1f5	0.00134468	-2.77705		Clca3b	0.213628	2.21037		Slc9a7	0.0875397	-3.77675																Pcca	7.13819e-06	-2.29389															Cep68	0.24959	2.01876		Scgb1c1
		Trpm1	3.59474e-08	-2.7654		Akr1c18	0.128695	2.21005		Akap6	0.0391131	-3.766																Rps6ka2	0.000200582	-2.29254															Pml	0.243689	2.01799		Krtdap
		Pcolce	5.25608e-06	-2.76124		Lgals3bp	0.00236401	2.20959		Snora64	0.163959	-3.75162																Bhlhe41	1.58201e-06	-2.29071															Rd3	0.304879	2.01795		Gm4013
		Dlx3	2.72319e-05	-2.76099		Pld4	0.109284	2.20829		Pdzph1	0.0551735	-3.7479																9930111J21Rik2	0.00773752	-2.2905															Phlpp2	0.255533	2.0175		1700102H20Rik
		Gp2	0.00661071	-2.75386		Lsm2	0.00530045	2.20818		Snord100	0.178098	-3.74737																Lrrc51	0.00307819	-2.28988															Itsn2	0.255533	2.01689		Gm26705
		Plekhs1	7.80479e-06	-2.75208		Tubb4b	0.00206965	2.20754		Hcn1	0.0735144	-3.74284																Zcwpw1	2.45373e-05	-2.28984															Cped1	0.373855	2.01685		Stfa2l1
		Snord96a	0.161482	-2.74759		Sat1	0.0452462	2.20742		Mir1982	0.212523	-3.74038																Eif2ak4	1.84841e-05	-2.28748															Xylb	0.255197	2.01681		Agr2
		Cpxm2	7.5137e-07	-2.74437		Il34	0.141061	2.20706		Adcy1	0.0631484	-3.73428																Aurka	0.000154477	-2.27922															Lrit2	0.288664	2.01429		Gm20337
		Grap2	1.58478e-05	-2.74362		Mdfi	0.019806	2.20473		Grik1	0.0644926	-3.72874																Cyp4a12b	8.97069e-06	-2.27775															Panx2	0.339377	2.01416		Cks2
		Peg13	6.79158e-05	-2.73896		C1d	0.112117	2.20351		Mamld1	0.0769128	-3.71242																Gpm6b	0.000148546	-2.27562															Spata5l1	0.293334	2.01416		Gcm1
		Pigr	0.000470198	-2.73828		Tspan4	0.0821573	2.2034		Zbtb38	0.165125	-3.69369																Dnajc6	0.000526639	-2.27244															Lrrc24	0.301299	2.01342		Gm4736
		Gstm1	1.45389e-05	-2.7382		Mrps21	0.0210604	2.20229		Ndnf	0.048357	-3.67944																Cenpe	0.00210819	-2.27184															Kcnh2	0.308168	2.01298		Rpl22l1
		Dlg2	3.99139e-06	-2.73766		Eva1b	0.110012	2.19987		Slc12a5	0.0778859	-3.67882																Trpm3	0.000405259	-2.26783															Tubg2	0.26077	2.0114		Tsacc
		Acyp1	0.0010076	-2.73162		Syt16	0.0134926	2.19906		Abca8a	0.0354636	-3.65692																Rapgef5	0.0117337	-2.26037															Zfp398	0.28178	2.01078		4930415O20Rik
		Mrc2	8.66671e-06	-2.72554		Ppbp	0.307618	2.1986		Ntng2	0.0945979	-3.63545																St6galnac1	3.634e-05	-2.25625															Atxn2l	0.255197	2.01056		Snord22
		Krt1	5.43623e-05	-2.71974		Adam8	0.00269299	2.19855		Sphkap	0.0395467	-3.6186																Ell3	6.00254e-05	-2.25022															St6galnac1	0.334956	2.00997		Rn45s
		Gbp4	0.00034153	-2.71965		H19	0.224043	2.19799		Gm14436	0.127934	-3.60996																Depdc1b	0.00141398	-2.24791															Kcnc1	0.339377	2.00864		LOC100504703
		Echdc3	4.60783e-05	-2.71843		Abracl	0.136516	2.19783		Kif1a	0.0883776	-3.60759																Efcab2	0.000624176	-2.2458															Pde4dip	0.255947	2.00811		Spata33
		Sult5a1	0.000154612	-2.71757		Brip1	0.0208186	2.19681		Rassf8	0.124987	-3.60422																Fam169a	0.000130293	-2.24487															Dhh	0.262888	2.00795		Gm5416
		Cachd1	0.000103225	-2.71137		C1rl	0.122568	2.19632		Tram1l1	0.0162681	-3.60215																Abcg2	3.74326e-05	-2.24286															Fsbp	0.259874	2.00783		E030024N20Rik
		Lrrc51	0.000811311	-2.70991		Ddx39	0.00772263	2.19466		Dscaml1	0.0628115	-3.5977																Kit	2.41652e-05	-2.24156															Cdk5r2	0.357639	2.00723		Serpinb3a
		Klhl17	2.17563e-05	-2.70438		Nudcd2	0.0652101	2.19353		Msi1	0.1454	-3.58161																Racgap1	0.000152341	-2.24138															C1ql3	0.339377	2.00683		Nkx2-1
		Gm11423	0.00177872	-2.69813		Dnajc15	0.0208541	2.19184		8030462N17Rik	0.111606	-3.56334																D3Ertd751e	0.000208277	-2.24136															Dyrk3	0.116133	2.00573		Xlr3a
		Xlr4b	0.00700672	-2.69554		Snhg1	0.067898	2.19076		Map1b	0.0826564	-3.55453																Prickle2	7.49316e-05	-2.23892															Nkd2	0.324713	2.00567		Hist1h2ap
		4930480K23Rik	1.42242e-05	-2.6906		Nmral1	0.00418418	2.19044		Ccdc186	0.0882843	-3.54124																Ifit3b	0.00123179	-2.23728															Esrp2	0.314825	2.00499		Xlr4b
		Zbtb11os1	0.0013631	-2.69003		Mrps11	0.00919078	2.18933		Nr2c2	0.142705	-3.52676																Myb	0.00031706	-2.23676															Cep290	0.287358	2.00491		5430440P10Rik
		Noxo1	2.96511e-05	-2.68584		Cldn10	0.205729	2.18726		Grm6	0.0772987	-3.50265																Zfp862-ps	2.38836e-06	-2.23628															Csnk1g1	0.197857	2.00481		Gpx2
		Dapl1	2.05689e-05	-2.68526		Prr11	0.0894152	2.18552		Ptch1	0.134824	-3.49592																Lamb1	2.45486e-06	-2.23347															Mfrp	0.384932	2.0045		Snord47
		Clca4b	0.000159057	-2.68511		C1qtnf6	0.172601	2.18438		Kcnd3	0.0644926	-3.49554																Neu2	7.66985e-06	-2.23111															Lrtm1	0.339377	2.00427		Lars2
		Abi3bp	1.53731e-05	-2.68377		Ier5l	0.0230449	2.18264		Mgat5	0.0818761	-3.48544																Lsp1	0.000108966	-2.22958															Gk5	0.419376	2.00393		Wnt2
		Gpm6b	3.30562e-05	-2.68363		Ppp1r11	0.00837901	2.18262		Rp1l1	0.108213	-3.47754																Gm4070	0.00365384	-2.22431															Fktn	0.255197	2.00265		1110046J04Rik
		Bco2	0.000116979	-2.68217		Hmox1	0.415379	2.18185		Rims2	0.0643312	-3.46932																Gvin1	0.00365217	-2.2225															Slc6a3	0.339377	2.00259		Rn4.5s
		Kprp	0.000541672	-2.67517		Dynlt1b	0.107248	2.17919		Grid1	0.0804927	-3.46191																Fam101b	1.90014e-05	-2.21899															Adnp2	0.255197	2.00247		Spa17
		Fzd4	0.000118808	-2.67372		Cycs	0.02357	2.17766		S100pbp	0.155123	-3.45931																Dbx2	8.26009e-05	-2.21517															Gm15800	0.255197	2.00207		Cenpf
		Gm4013	0.000352171	-2.66782		Siva1	0.0239784	2.17628		Ptpru	0.0945516	-3.44593																Dennd1a	0.000151598	-2.21158															Zfpm1	0.227595	2.00175		Gnrh1
		Txndc16	4.04121e-05	-2.6648		Magoh	0.0759794	2.17474		Disp2	0.109239	-3.44302																Exph5	0.000215353	-2.20993															Nos1ap	0.283743	2.00148		D830030K20Rik
		Kcnk4	0.000187435	-2.6555		Rab31	0.032096	2.17404		Sprtn	0.19589	-3.42275																H2-T24	0.00508637	-2.20128															Lama3	0.305771	2.00027		Mir6236
		L3hypdh	1.60167e-05	-2.65457		Serpinb10	0.222133	2.174		Fstl5	0.0777979	-3.41179																Lrig1	1.66435e-05	-2.19906															Mir8097	0.340948	-7.57174		Gm10012
		Capsl	1.38691e-05	-2.6478		Fam162a	0.0551735	2.17135		Rasgrf2	0.0894635	-3.41177																Aldh6a1	9.32478e-06	-2.19905															Crisp1	0.255197	-6.27943		Dbil5
		Snx31	0.000115857	-2.64587		Cidea	0.169204	2.16984		Gucy2f	0.0837906	-3.3949																Slc46a2	0.000156324	-2.19868															Hist1h3c	0.254574	-6.14344		Lgals7
		Txnip	6.99631e-07	-2.64006		Fes	0.0400423	2.16964		Ubap1l	0.14009	-3.387																Sox21	3.7043e-05	-2.19741															Snord33	0.252127	-6.05659		Gm5483
		Asph	1.02796e-07	-2.6392		C1qb	0.0931335	2.16953		Lingo3	0.0721168	-3.36484																Snx31	0.000591656	-2.19719															Rprl3	0.262888	-5.16079		Xlr4c
		Dzip1	2.48757e-05	-2.62665		Uchl3	0.0569269	2.16768		Nrip1	0.115571	-3.34799																Itga2b	0.000831595	-2.19572															Cdkn3	0.246685	-4.94037		Myl7
		Cntf	7.51195e-06	-2.62143		Ivl	0.121229	2.16733		Cadm3	0.128265	-3.34601																Defb1	0.0055652	-2.19272															Rmrp	0.255533	-4.91612		Lce3f
		Gng7	9.4802e-05	-2.61123		Cenpv	0.0521049	2.16451		Nrxn3	0.0722605	-3.34189																Fgd2	0.000421886	-2.19072															Gm6890	0.261027	-4.56362		Tmsb15b1
		Zfr2	0.000454091	-2.60964		C4b	0.230586	2.16427		Faim2	0.139489	-3.33346																Gstt1	0.0011263	-2.18977															Scgb2b2	0.259874	-4.51684		Gsta1
		Fam120aos	7.41668e-06	-2.60747		Cenpq	0.081924	2.16253		Pnmal1	0.147203	-3.32456																Dpp4	0.00122566	-2.18823															Esp6	0.25891	-4.43871		Pla2g2e
		Sbk1	1.51407e-05	-2.60696		H2-K1	0.00196781	2.16128		Atp1a3	0.115641	-3.31948																Gm5148	0.00173832	-2.18383															Hist4h4	0.232527	-4.29553		1700029I15Rik
		Entpd1	0.000333612	-2.60591		S100a10	0.0841198	2.16085		Rs1	0.0874136	-3.30733																Ophn1	3.15356e-06	-2.1829															Insl3	0.259874	-4.10628		Slc25a26
		Neu2	1.95845e-06	-2.60068		Higd1a	0.0302625	2.16022		Lonrf2	0.130634	-3.30017																Scgb1b2	0.199222	-2.18235															1190002F15Rik	0.0734088	-3.95007		Sprr1b
		Folr1	8.66671e-06	-2.59515		Zic2	0.307428	2.15946		Gpr179	0.0674563	-3.27672																Atg10	0.000683437	-2.17859															Immp2l	0.0350289	-3.83347		Usp17la
		Hrsp12	1.0175e-05	-2.59273		2700069I18Rik	0.149951	2.15921		Hcn3	0.0952642	-3.26459																Parpbp	0.00216952	-2.17758															Fbxl22	0.254574	-3.66779		E330011O21Rik
		Kifc2	0.00026997	-2.59185		Ndufb4	0.0421495	2.15759		Rest	0.188299	-3.25878																Ckap2l	0.000373714	-2.17516															Gm15421	0.326783	-3.39005		Stfa3
		Ppil6	0.000141361	-2.59117		Rnh1	0.00772263	2.15634		Chrna4	0.175813	-3.25112																BC030870	0.000510556	-2.17238															Pttg1	0.219825	-3.35646		Mir6240
		Ctf1	2.44698e-05	-2.5884		Capg	0.0183215	2.15332		Syt14	0.0452939	-3.23163																Knstrn	0.00113263	-2.1695															Gm94	0.281471	-3.2192		Lsm5
		Prap1	0.00527215	-2.58558		Alyref	0.0289466	2.15118		Dpf3	0.104793	-3.21234																Cd59a	0.00139462	-2.16415															Ccnb1	0.217633	-3.13394		Mxd3
		Ptgr1	7.72678e-06	-2.58548		Rhov	0.0205209	2.14882		Cadps	0.12027	-3.21203																Eda	3.55975e-05	-2.16086															Scgb1c1	0.285441	-3.05504		BC117090
		AA415398	8.02364e-06	-2.58214		Pole3	0.00570162	2.14864		Sntb1	0.226314	-3.2061																Ptn	0.0189521	-2.15788															Krtdap	0.288664	-3.04845		1700112E06Rik
		Gm4890	0.000211088	-2.57405		Nrtn	0.101874	2.14769		Cep290	0.0687362	-3.20496																Kprp	0.0031528	-2.15739															Gm4013	0.274693	-3.012		Hist2h3b
		Tmem64	1.3802e-05	-2.57353		Ch25h	0.110563	2.14627		Kcnv2	0.0975335	-3.20338																Xlr4b	0.0281211	-2.15394															1700102H20Rik	0.255197	-3.00298		Tmem255a
		Pard3b	0.000140157	-2.57349		Lsm10	0.0156551	2.14393		Gm2011	0.122976	-3.19829																Glb1l2	1.37408e-05	-2.14901															Cyp2a5	0.255947	-2.8419		Tcte3
		Rpl39	0.00968233	-2.5716		Aif1	0.105622	2.14105		Cadm2	0.0611965	-3.19762																Palmd	0.00134881	-2.1482															Gm26705	0.339377	-2.81227		Snora75
		Ifi27l2a	0.0294601	-2.57115		Rps7	0.099391	2.14054		Gm13363	0.144476	-3.19706																Gbp9	0.00304891	-2.14576															Cenpa	0.0891199	-2.81072		Lrrc71
		Scrn1	4.59226e-06	-2.56762		Ptma	0.00920663	2.13991		Stx1b	0.190901	-3.18507																Rdm1	4.05628e-05	-2.1428															Stfa2l1	0.278293	-2.80732		2310001H17Rik
		Igf2	1.8161e-05	-2.56489		Mcph1	0.0106716	2.13737		Elmod1	0.101017	-3.18384																Mir1954	0.125594	-2.14216															Agr2	0.227595	-2.79972
		Ccdc17	6.89387e-06	-2.54836		Orc6	0.084774	2.13691		Fv1	0.102699	-3.18193																Clca4a	3.68816e-05	-2.13825															Gm20337	0.336075	-2.78894		841
		Ppara	0.00021516	-2.54262		C430049B03Rik	0.0629444	2.13538		Flt1	0.0674653	-3.18157																Echdc3	0.000397701	-2.13253															Wfdc18	0.342414	-2.7861
		Ms4a10	4.18229e-05	-2.53567		Hras	0.00802883	2.13469		Celsr3	0.113466	-3.17867																Ppil6	0.000805592	-2.13189															Cks2	0.239601	-2.76014
		Mgst2	2.72091e-05	-2.53373		Polr2i	0.00947316	2.13279		Mfap1b	0.227673	-3.17201																Gas6	3.19391e-06	-2.13082															Cdc25c	0.217698	-2.73049
		Lsp1	3.13927e-05	-2.5337		Nudt5	0.00876713	2.13276		Gm12669	0.402342	-3.16904																St6gal1	7.26858e-06	-2.13056															Gcm1	0.339377	-2.66115
		Gas1	2.54898e-06	-2.52786		Cebpzos	0.0942975	2.13272		Cacna1h	0.0659622	-3.16889																Spata13	4.78821e-05	-2.12915															Gm4736	0.320604	-2.63195
		Akr1b7	1.70315e-05	-2.52653		Vcam1	0.161891	2.13238		Slc24a1	0.102487	-3.16882																Dync2h1	0.00300724	-2.12908															Fhit	0.106077	-2.6171
		Eva1a	1.53678e-05	-2.52331		Slc25a26	0.129655	2.13197		Hook1	0.157649	-3.15496																Reep6	3.09332e-05	-2.12234															Rpl22l1	0.255197	-2.60745
		Clec11a	0.000889334	-2.52281		Rpl35	0.0512671	2.12931		Ush2a	0.0836939	-3.15364																Setbp1	0.00257305	-2.1223															Hist1h4h	0.341549	-2.60123
		Fahd2a	0.000285108	-2.5225		Sft2d1	0.128235	2.12894		Rims3	0.190699	-3.14541																Rhox4a	0.00050955	-2.12184															Tsacc	0.243689	-2.58551
		Exph5	6.18391e-05	-2.52144		Pantr1	0.0986352	2.12821		Ppm1e	0.0985824	-3.14191																Sfrp1	5.58871e-07	-2.11995															Depdc1a	0.255197	-2.58022
		Scgb2b2	0.110699	-2.51634		Rpl13a	0.0606756	2.12744		Kcnb1	0.113782	-3.13976																Pkn3	8.68818e-05	-2.11863															Ascl2	0.227595	-2.52751
		Gas6	6.51349e-07	-2.5137		Fli1	0.216347	2.12704		Slc8a3	0.0404551	-3.12954																Lypd6b	1.80568e-06	-2.11087															Arhgef39	0.217698	-2.52715
		Nudt14	0.00120375	-2.50172		Ppil1	0.00169405	2.12695		Nfasc	0.0852431	-3.12032																Bre	4.23124e-06	-2.11035															Hist1h2bn	0.395292	-2.52147
		Cx3cl1	3.36638e-06	-2.49685		Crhbp	0.329285	2.12693		Drd2	0.126808	-3.11486																Efcab11	0.00290306	-2.10948															Ccnb2	0.254574	-2.51826
		Dusp28	3.54722e-05	-2.4957		Dbi	0.113126	2.12677		Pkd1	0.0986142	-3.11007																4930550C14Rik	0.0013076	-2.10938															4930415O20Rik	0.255197	-2.49263
		Zfp862-ps	7.78531e-07	-2.4955		Mrpl47	0.0844887	2.12572		Pde6a	0.117913	-3.10193																Zfp934	0.0238028	-2.1091															Snord22	0.255969	-2.48545
		Antxr1	1.1471e-05	-2.49265		Tmem29	0.0354309	2.12519		Nrcam	0.234938	-3.10135																Bves	4.89236e-06	-2.10884															Rn45s	0.25891	-2.47934
		Csad	9.09841e-08	-2.48941		Uqcr10	0.0431805	2.12482		Sstr4	0.318286	-3.09697																BC051226	0.0671851	-2.10784															LOC100504703	0.255197	-2.46669
		Cpt1a	1.60544e-05	-2.48417		Rac2	0.0186926	2.12166		Tox2	0.156614	-3.0925																Jakmip1	2.78564e-05	-2.10682															Spata33	0.271407	-2.44908
		Irf8	0.00132378	-2.48319		Sfn	0.0403899	2.12113		Zfyve28	0.0700011	-3.0856																Asb13	7.20506e-06	-2.10445															Aspm	0.255197	-2.43571
		Insl3	0.0905746	-2.48072		Sf3b5	0.00639583	2.11981		AI463170	0.0557512	-3.08394																Map3k1	4.73594e-06	-2.10208															Gm5416	0.26077	-2.40767
		Hnmt	0.00243111	-2.47954		Mtfr2	0.157954	2.11898		Gpr37	0.110765	-3.07571																Ncoa4	1.64118e-05	-2.09958															E030024N20Rik	0.260394	-2.40161
		Rimklb	1.99906e-05	-2.47892		Psat1	0.00959834	2.1186		Zbed6	0.188617	-3.07287																Plac8	0.000955593	-2.0992															Serpinb3a	0.379747	-2.40018
		Gm10638	0.00310492	-2.47303		Cmc1	0.146157	2.11755		Lpcat1	0.0808957	-3.07071																Magi1	0.000184945	-2.09681															Nkx2-1	0.339377	-2.39236
		Plce1	9.23406e-05	-2.46564		Ndufa2	0.0818002	2.11641		Cacna2d4	0.0892252	-3.06957																Paqr8	0.000750421	-2.09556															Xlr3a	0.25891	-2.36684
		Eid1	3.71652e-05	-2.46219		Ndufb6	0.0262359	2.11624		Sv2a	0.123435	-3.06502																Papss2	0.000108844	-2.09469															Hist1h2ap	0.259575	-2.35944
		Aldh6a1	3.19503e-06	-2.45927		Gpnmb	0.359541	2.11591		Mak	0.132677	-3.0578																Kif23	5.09132e-05	-2.09406															Xlr4b	0.27048	-2.35243
		Rps27	0.00539406	-2.45303		Psmg3	0.0129107	2.11494		Adgrv1	0.0722605	-3.05659																Pir	6.28618e-05	-2.09161															5430440P10Rik	0.255197	-2.35045
		Sp3os	0.00026165	-2.45072		Lat2	0.108845	2.11377		Sptb	0.133173	-3.05541																Tpx2	0.000713293	-2.09073															Gpx2	0.254574	-2.32718
		Rps27rt	0.00540832	-2.44851		Slbp	0.0276631	2.11121		Aqp4	0.0778369	-3.05474																Prc1	0.00138089	-2.08957															Cdc20	0.239601	-2.32505
		Fcgbp	1.64453e-05	-2.4457		Tslp	0.0908851	2.11008		Col2a1	0.0393732	-3.0542																Lpar1	5.88481e-06	-2.08782															Snord47	0.411451	-2.3143
		Prss36	2.7937e-05	-2.44568		S1pr2	0.0241156	2.1098		Tacr3	0.0391443	-3.04449																Snx25	6.4018e-06	-2.0875															Lars2	0.262888	-2.30294
		Zfp960	0.0103483	-2.44566		Cox7c	0.0233254	2.10978		Mir1954	0.281112	-3.04049																Xlr3a	0.0643158	-2.08745															Wnt2	0.225597	-2.30035
		4933439C10Rik	2.3284e-05	-2.44516		Tmem160	0.109229	2.10906		Tub	0.130641	-3.03683																Cep57l1	8.84288e-05	-2.08436															1110046J04Rik	0.308952	-2.29523
		Mxra7	7.30085e-06	-2.44479		Nasp	0.0404551	2.10862		Ppp2r2b	0.107396	-3.03584																Mxd3	0.00132514	-2.08234															Rn4.5s	0.22203	-2.29137
		Edn1	9.74536e-07	-2.44397		C330022C24Rik	0.149576	2.10767		Rpgrip1	0.0794772	-3.03322																Pdcd4	5.10232e-06	-2.08229															Spa17	0.266955	-2.28082
		Gstm2	4.27345e-05	-2.44306		Muc1	0.1425	2.10555		Mib1	0.14341	-3.0308																Xlr4a	0.0266045	-2.08128															Cenpf	0.255197	-2.27764
		N4bp2l1	2.79278e-05	-2.43948		Fcgrt	0.128487	2.10504		Lyst	0.126808	-3.02797																Txnip	6.94559e-06	-2.07935															Gnrh1	0.255533	-2.27545
		BC030870	0.000171827	-2.43745		Galk1	0.0856772	2.10391		Gabrr2	0.083833	-3.01859																Kcng3	0.0337284	-2.07764															D830030K20Rik	0.363048	-2.25066
		Clca4a	9.61596e-06	-2.43651		Cd68	0.00688926	2.10213		Abcg4	0.113126	-3.01108																Camkmt	0.000678134	-2.07721															Mir6236	0.261014	-2.24196
		Bcas1	7.64483e-05	-2.43043		S100a16	0.0289069	2.10129		Dgke	0.0646468	-2.99113																Bend5	0.00476958	-2.07631															Gm10012	0.262888	-2.23989
		Gm12338	0.0547168	-2.42341		Dstn	0.0667839	2.10073		Gpr152	0.122568	-2.98991																Dnase1l2	0.000161187	-2.06941															Dbil5	0.254574	-2.23445
		Fgd2	0.000161993	-2.4204		Fbxo2	0.138189	2.10021		Pak7	0.0846033	-2.98976																Nr4a2	0.000523282	-2.06877															Lgals7	0.248333	-2.22699
		Zfp239	4.89011e-05	-2.41965		Pole	0.12331	2.10019		Klf12	0.0857734	-2.98552																Csad	5.08726e-07	-2.06808															Gm5483	0.387375	-2.22629
		Fetub	6.14459e-05	-2.41611		Esd	0.0525694	2.09968		Epm2a	0.140128	-2.97877																Slc15a2	0.0353224	-2.06797															Xlr4c	0.292685	-2.22507
		Slc25a29	0.000238399	-2.41552		Nlrp1a	0.0918408	2.09681		Ankrd33b	0.125275	-2.97497																Kbtbd11	7.60091e-05	-2.06291															Myl7	0.30917	-2.21083
		Cyp26b1	0.000110948	-2.41119		Ezh2	0.0310541	2.09616		Heg1	0.130213	-2.96394																Fmo2	0.0302901	-2.06134															Lce3f	0.404561	-2.19732
		Gm5617	0.000497758	-2.40997		Casp3	0.0310541	2.09603		Gabra2	0.0883776	-2.96319																Gldc	3.32128e-05	-2.06132															Tmsb15b1	0.259874	-2.18343
		Muc15	0.000664475	-2.40969		1700007K13Rik	0.0151451	2.09593		Car10	0.137557	-2.96004																Apip	9.86318e-05	-2.06075															Gsta1	0.255197	-2.16777
		Cox7a2l	1.61445e-05	-2.4083		Bfsp2	0.513599	2.09587		Gucy2e	0.139582	-2.95565																Bcas3	4.23061e-05	-2.05899															Pla2g2e	0.294037	-2.15721
		Gm12250	0.00279397	-2.40453		Haus4	0.0173103	2.09573		Ano2	0.0879272	-2.95507																Cbr2	0.0002037	-2.05823															1700029I15Rik	0.259874	-2.15131
		Ncoa4	3.99139e-06	-2.40433		Nog	0.179704	2.09556		Dner	0.0978142	-2.95494																Smim24	0.00639706	-2.05814															Slc25a26	0.25891	-2.12453
		Sepp1	8.24943e-06	-2.39722		Hmha1	0.0386037	2.09519		Sv2b	0.104188	-2.95079																Acaa2	0.000100915	-2.0581															Sprr1b	0.38042	-2.12281
		Bend5	0.00138567	-2.38973		Cox16	0.0844116	2.09479		Maneal	0.0766125	-2.95029																Kif20a	0.000336175	-2.05648															Usp17la	0.335518	-2.11545
		Fhit	0.00100743	-2.38957		Ticrr	0.0382336	2.09452		Slc24a3	0.109945	-2.94658																Pdk2	4.16576e-05	-2.05588															Fam64a	0.24959	-2.11013
		Plac8	0.000284812	-2.38479		Vwa1	0.0152755	2.09446		Gjd2	0.0929283	-2.94501																Pard3	0.000254619	-2.05191															Shcbp1	0.301441	-2.10513
		Wfdc18	0.0609592	-2.38264		Car13	0.0455238	2.09445		Ptprn2	0.143151	-2.94127																Gm20324	0.000236345	-2.04826															E330011O21Rik	0.339377	-2.09829
		Adck3	0.000174065	-2.38146		Sf3b6	0.109268	2.09432		Mcf2l	0.112924	-2.93068																Ccrl2	0.00497781	-2.04625															Stfa3	0.267457	-2.09501
		Cyp2e1	0.00809647	-2.37996		Naa20	0.0849526	2.09386		Sez6l2	0.116514	-2.92729																Zfp488	0.000236898	-2.04545															Mir6240	0.364224	-2.08974
		Vegfb	8.86866e-05	-2.37855		Tnfaip2	0.210257	2.09285		Farp2	0.04795	-2.92253																Csgalnact1	2.37686e-05	-2.04374															Lsm5	0.255197	-2.08568
		Gm14393	0.121385	-2.37783		Cebpb	0.0236395	2.09251		Sez6	0.15518	-2.91927																Dock8	0.000247485	-2.04333															Mxd3	0.255197	-2.07703
		C530005A16Rik	5.76264e-05	-2.37426		Gadd45gip1	0.0318024	2.0915		Trpc1	0.0831952	-2.9121																Tkt	2.67362e-06	-2.04292															Snora33	0.480921	-2.06333
		2810013P06Rik	1.02852e-06	-2.37295		Wbp5	0.0391955	2.09069		Nptx2	0.0899553	-2.90643																Sntb1	0.0178187	-2.04214															BC117090	0.301227	-2.06302
		Hist2h2be	2.94327e-05	-2.37011		Anapc10	0.0669767	2.08812		Fhod3	0.0899333	-2.90602																Fetub	0.000327519	-2.04193															Aurka	0.208338	-2.06225
		Cxcl14	0.000385029	-2.36873		2410006H16Rik	0.0774473	2.08718		Unc80	0.0949387	-2.90436																Phf11a	0.000999994	-2.03955															1700112E06Rik	0.255969	-2.05577
		Vkorc1	0.00021625	-2.36374		Ankle1	0.0865488	2.08696		Sgip1	0.0941688	-2.90385																Mapk8ip1	0.000205424	-2.03624															Hist2h3b	0.419592	-2.0534
		Pdyn	0.000429169	-2.35671		Cmtm7	0.036109	2.08612		Elovl4	0.097478	-2.90135																Ankle1	0.00368256	-2.03356															Hyls1	0.227595	-2.05209
		Zfp931	0.00782662	-2.35314		Slc6a14	0.148503	2.08177		Xpo4	0.148831	-2.89974																Gm94	0.0924149	-2.03166															Tmem255a	0.336346	-2.035
		Rpl31-ps12	0.00201803	-2.35297		Lenep	0.511807	2.08138		Cacna1f	0.0828469	-2.89305																Mpped2	5.89993e-05	-2.03108															Tcte3	0.255197	-2.01669
		Gm14326	0.0100114	-2.35144		Ran	0.0110124	2.08132		Abhd3	0.0512671	-2.89121																Kif22	0.00188937	-2.02867															Snora75	0.439922	-2.00733
		Fbxo36	3.56212e-05	-2.35066		Rpl38	0.0410205	2.08096		Rnf150	0.0755498	-2.88771																Capns2	0.000466259	-2.02652															Lrrc71	0.277578	-2.00615
		Ooep	0.000404303	-2.34957		Gjb5	0.0796742	2.07898		Gabra3	0.096322	-2.88034																Hmmr	0.00543748	-2.02623															2310001H17Rik	0.255947	-2.00408
		Nrep	0.000947652	-2.34869		Trappc1	0.00725636	2.07889		Rgs9	0.131508	-2.87009																Bcl2	4.96705e-05	-2.02597
		Tgm2	4.79286e-06	-2.34795		Skap2	0.0651291	2.07846		Ccnt1	0.0878479	-2.86817																Gnptab	8.23071e-05	-2.0238
		Khk	7.60311e-05	-2.34506		Fancb	0.0629444	2.07813		Slc32a1	0.148402	-2.85751																N4bp2l1	0.000188128	-2.02362
		Tex40	0.00032525	-2.34377		Lim2	0.526974	2.07795		Sez6l	0.0918408	-2.85606																Adcy9	0.000853784	-2.02081
		Fmo5	2.19428e-06	-2.34191		Mrpl32	0.115641	2.07714		Pcdh15	0.0932808	-2.85054																Foxn3	0.0261522	-2.01939
		Selenbp2	0.000175966	-2.3391		Coq3	0.0300564	2.07655		Tmem130	0.159092	-2.84985																Als2cr12	0.00307878	-2.01864
		Cdon	0.000108298	-2.33081		Tomm7	0.0766708	2.07508		Tmem200c	0.098695	-2.84915																Entpd1	0.00302604	-2.01828
		Zfp873	0.00192411	-2.32591		Fbxo6	0.00725636	2.07084		Gpam	0.1527	-2.839																Efcab6	7.28373e-05	-2.01758
		Lamb1	1.63401e-06	-2.32401		Rfc2	0.0053646	2.06779		Scg3	0.1425	-2.83803																Scn4a	0.000216317	-2.01626
		Gadd45b	0.000510294	-2.32268		LOC100504703	0.137131	2.06642		Cacng5	0.132981	-2.83579																Popdc3	0.000205424	-2.01511
		Stamos	0.00462985	-2.32134		Eri1	0.0408662	2.06524		Trip11	0.126577	-2.83563																Ccdc18	0.00666311	-2.01488
		Gm14440	0.00962218	-2.31657		Nupr1	0.155604	2.06435		Mir2861	0.224536	-2.83291																Gm5431	0.000356624	-2.01481
		Cyb5rl	0.000401424	-2.31493		Pllp	0.0568941	2.06394		BC027072	0.128089	-2.8285																Edn1	7.21546e-06	-2.01348
		Tgfbr3	2.59389e-05	-2.31394		Smim4	0.133901	2.06385		Rsbn1	0.11951	-2.81522																Cyp2e1	0.0265676	-2.01112
		Ifit1bl1	0.00669179	-2.29658		Ebp	0.00364174	2.06274		Kcnq2	0.153721	-2.81442																Fam124a	1.73952e-05	-2.00917
		Tctex1d2	0.000146792	-2.29422		Spcs1	0.0338521	2.06175		Rgs9bp	0.135761	-2.80586																2700099C18Rik	0.00343261	-2.00651
		Sesn1	3.39915e-05	-2.29181		Ppia	0.0409572	2.0609		Nsun3	0.213944	-2.80443																Glul	1.60863e-05	-2.00595
		Pdk2	1.27844e-05	-2.28721		Srd5a1	0.0942975	2.0599		Ddi2	0.214516	-2.80375																Vim	0.185121	-2.00506
		Hddc3	4.482e-05	-2.28701		Rhoj	0.191109	2.05986		Wdr17	0.106323	-2.80328																C8g	0.00568957	-2.00479
		Rpph1	0.245838	-2.28623		Cdpf1	0.0415629	2.05973		Dmxl2	0.0945516	-2.80098																Il20rb	1.92443e-05	-2.00466
		F3	4.42267e-06	-2.28603		Dpm1	0.194707	2.05967		1700028K03Rik	0.0612779	-2.79478																Pax6os1	0.000102377	-2.00391
		Cd274	9.04776e-05	-2.28131		Timm8a1	0.042231	2.05965		Nefl	0.191028	-2.79108																Clic5	0.00158983	-2.00378
		Zfp874a	0.00760034	-2.28053		Psma7	0.075563	2.05947		Slc4a8	0.103075	-2.79075																Gsta2	0.000436906	-2.00279
		Slc6a4	0.000909939	-2.27998		Smpdl3b	0.101054	2.0592		Kif13b	0.167769	-2.79023																Ldlrad3	7.64852e-05	-2.0006
		Hlf	5.93499e-06	-2.27492		Atp5e	0.141503	2.05888		Tox3	0.176994	-2.79019
		Snhg10	0.0278763	-2.27446		Lyz2	0.0717436	2.05859		Wscd2	0.130179	-2.78771
		Zfp97	0.0317236	-2.2696		Tsacc	0.109308	2.05847		Mapk8ip2	0.137111	-2.78519
		Rps14	0.0287118	-2.26574		Clec7a	0.199399	2.05808		Ston1	0.278662	-2.77679
		Vit	8.66671e-06	-2.26486		Mrpl14	0.0268502	2.0576		Doc2b	0.140277	-2.7767
		Vmac	1.33945e-05	-2.26338		Rarres2	0.195119	2.05696		Agap2	0.153667	-2.7725
		Use1	0.000242126	-2.26265		Atp5g1	0.0110981	2.05574		Rho	0.126146	-2.77201
		Cirbp	5.04008e-05	-2.26127		Nhp2	0.0188263	2.05489		Pla2r1	0.0455364	-2.77168
		Slc13a2	0.000759035	-2.25982		Cdkn2aipnl	0.00991447	2.05485		Vstm2a	0.121582	-2.77105
		Rpl22	0.00100743	-2.25089		Pdlim4	0.233498	2.05316		Napb	0.168198	-2.77049
		Pigp	0.00159026	-2.24573		Xdh	0.0521049	2.05288		Hspa12a	0.130491	-2.76913
		Pon3	7.60547e-06	-2.2421		Mrpl20	0.00919078	2.05226		Cecr2	0.119438	-2.769
		Mapk8ip1	7.15482e-05	-2.24161		Mcm4	0.121246	2.05146		Zfp641	0.109015	-2.76785
		Cmpk2	0.0375473	-2.24107		Rfc3	0.0387033	2.05102		Elovl2	0.126146	-2.76708
		Cdnf	0.000125398	-2.24067		Hddc2	0.0782375	2.0483		4932411N23Rik	0.154945	-2.76637
		Gpld1	1.27177e-05	-2.24039		Mrpl46	0.042121	2.04681		Lmln	0.0828423	-2.76453
		Gm20324	9.00513e-05	-2.23975		Scand1	0.156856	2.04646		Asic2	0.109341	-2.76264
		H2-Ea-ps	0.0205832	-2.23891		Mrpl52	0.0405855	2.04629		Lrch3	0.134824	-2.75694
		B930041F14Rik	0.00038793	-2.23669		Dnajc19	0.0843733	2.04611		St6galnac5	0.0838756	-2.75317
		Mt4	0.0408181	-2.2348		Serpina3h	0.392404	2.04594		Slc38a3	0.12565	-2.75049
		Ptpn14	0.000373388	-2.23369		Timm13	0.0516778	2.04558		Ern1	0.136902	-2.74925
		Dcxr	0.000182642	-2.23222		Pfn1	0.00369385	2.04447		Xylt1	0.156687	-2.74748
		Tcta	0.000307967	-2.23204		Aaas	0.00166683	2.04438		Ccdc85c	0.139586	-2.74248
		Mylk	3.2617e-05	-2.22832		Rps15a	0.0992215	2.04369		Eml5	0.0813744	-2.74197
		Hexa	1.98911e-05	-2.22191		Sep15	0.122609	2.04214		Igsf11	0.108131	-2.74176
		Cryl1	2.45714e-05	-2.22082		Tmem178	0.199346	2.04127		Ank2	0.0955621	-2.73974
		Kbtbd11	3.19812e-05	-2.21861		Sh3bgrl3	0.0287917	2.04101		Snora68	0.33256	-2.73921
		Fam101b	1.66286e-05	-2.21386		Coa6	0.0593214	2.04065		Ankrd26	0.121372	-2.73592
		Anapc13	0.000310538	-2.21265		Ifi35	0.0302625	2.03958		Gabrg2	0.134417	-2.73457
		9930111J21Rik2	0.00833186	-2.21235		Apobec1	0.0260722	2.03936		Chrna6	0.143358	-2.73386
		Cmbl	1.67691e-05	-2.21038		Cox5b	0.0175276	2.03919		Esrrb	0.182643	-2.73127
		Pdgfra	1.91739e-05	-2.20932		Hspbp1	0.017147	2.039		Slc23a2	0.0499556	-2.72989
		Lypd2	0.00131895	-2.20818		Btg3	0.19848	2.03836		Ppef2	0.111516	-2.72852
		Rdm1	2.55161e-05	-2.20787		Cisd3	0.058898	2.03835		Pde8a	0.140254	-2.72822
		Slc39a4	0.000355892	-2.2053		Kifc5b	0.0207511	2.03759		Glp2r	0.114926	-2.71966
		Emx2os	8.75243e-06	-2.20158		1700023F06Rik	0.183614	2.03676		Plch1	0.125797	-2.7195
		Als2cr12	0.00129287	-2.20012		Isyna1	0.0478187	2.03623		D630045J12Rik	0.0677662	-2.71676
		Rps6ka2	0.000268049	-2.1951		Lsm7	0.0521613	2.03596		Gm17644	0.0297603	-2.71639
		Zfp799	2.10301e-05	-2.19264		Taf10	0.0164308	2.03535		Rtn4rl2	0.155604	-2.71638
		P2rx7	1.05882e-05	-2.19259		Fam187b	0.0561121	2.03514		Sept3	0.188311	-2.71619
		Spa17	0.000187053	-2.19217		Alox5ap	0.146923	2.03504		Usp34	0.102487	-2.71557
		Lancl1	0.000108147	-2.19107		Hist1h3b	0.379967	2.03478		Podxl	0.147237	-2.71453
		D730001G18Rik	0.000644406	-2.18915		Nxt1	0.0192379	2.03154		Ina	0.229587	-2.71343
		Tmem150a	0.00345246	-2.18573		1110012L19Rik	0.0302625	2.02953		Fam161a	0.141791	-2.71195
		Gga2	8.98477e-06	-2.18533		Angpt2	0.233925	2.02713		Sarm1	0.150141	-2.71041
		Zfp488	0.000113404	-2.18241		Polr2j	0.00584253	2.02616		Tmem150c	0.08561	-2.70932
		Gpc6	6.40645e-05	-2.17685		Nsmce1	0.0302219	2.0256		Pclo	0.075563	-2.70831
		Gm5615	0.000331875	-2.17242		Igfbp2	0.19339	2.02442		Amy1	0.0778859	-2.70526
		Apip	5.2672e-05	-2.17115		Fbl	0.00837901	2.02356		Abca4	0.136565	-2.69929
		Cuedc2	0.000261941	-2.1703		Slc25a1	0.00279491	2.02233		Ccdc177	0.124842	-2.69916
		Etohi1	0.0211653	-2.17011		Ms4a6c	0.0258006	2.02053		Capn15	0.132319	-2.69903
		Tspan15	3.71652e-05	-2.16779		Gmppb	0.00703851	2.0175		Srrm4	0.131577	-2.69074
		Dhdh	1.3802e-05	-2.15971		Ptges	0.00688926	2.01553		Drd1	0.0721168	-2.69022
		A430078G23Rik	0.000599669	-2.15771		Ccdc58	0.0400927	2.01549		Wbscr17	0.11633	-2.68978
		Snhg20	0.00319644	-2.15747		Laptm5	0.15638	2.01491		Gria4	0.115231	-2.68736
		2010320M18Rik	0.0025031	-2.15711		Cdca4	0.0297603	2.01489		Opn1mw	0.126146	-2.6867
		Gna14	3.4703e-06	-2.15363		Dnajc9	0.00606103	2.01484		Asic3	0.0731504	-2.68667
		1600014C10Rik	8.07402e-06	-2.15183		Psmd13	0.0128847	2.01469		Kcnj9	0.119384	-2.68058
		Mill2	0.000831993	-2.15145		Igfbp7	0.229587	2.01461		Ntng1	0.105578	-2.675
		Ppp1r3c	1.10279e-06	-2.14866		Rsph1	0.0389008	2.0141		Gna12	0.212646	-2.67291
		Gm16845	8.4911e-06	-2.14711		Fabp3	0.243968	2.01333		Vps13c	0.158096	-2.6693
		2900076A07Rik	0.00211643	-2.14696		Ccdc12	0.0408995	2.01079		Vldlr	0.0477397	-2.66304
		Aox1	0.000328221	-2.14601		Serpinb6b	0.213285	2.01065		Ppfia2	0.0241838	-2.6591
		Gm6880	0.00142099	-2.1417		Ndufs4	0.115641	2.00904		Ret	0.0301126	-2.65843
		E130218I03Rik	0.000412416	-2.1385		Shf	0.0853818	2.00887		Cdhr1	0.115549	-2.65052
		St8sia4	0.0119082	-2.13746		Lgsn	0.541464	2.00814		Herc3	0.0735684	-2.64863
		Cys1	0.00113277	-2.13715		Calml4	0.241169	2.00696		Snap91	0.143151	-2.64752
		Inpp1	5.43496e-06	-2.13428		Mutyh	0.0267356	2.00655		Lrrc24	0.128629	-2.6458
		Kit	3.4846e-05	-2.13102		Stfa2l1	0.311707	2.00624		Shank1	0.122568	-2.64391
		Pts	3.73549e-05	-2.13006		Etohd2	0.151183	2.00498		Col9a1	0.0492914	-2.64274
		Snora52	0.0929209	-2.12957		Syce2	0.095711	2.00382		Lca5	0.0710809	-2.63672
		Slc25a43	9.36793e-06	-2.12916		Rps28	0.0402287	2.00311		Pex5l	0.134417	-2.63534
		5430440P10Rik	0.00866732	-2.12834		Rgs10	0.143986	2.00153		Prkab2	0.193243	-2.63484
		Gm16938	4.42593e-05	-2.12754		Dap	0.00291117	2.00071		Iqsec3	0.198053	-2.63321
		Rfesd	0.00169388	-2.12707		Atp5j2	0.0644036	2.0006		C1ql2	0.140254	-2.63167
		Dennd4b	0.000238957	-2.12692		Rilpl2	0.00552151	2.00036		Cacng7	0.145295	-2.6309
		Dleu2	0.000927615	-2.12624		Cyp2b19	0.00784275	-10.9304		Itga2	0.219506	-2.629
		2210013O21Rik	0.00045447	-2.12125		Gm5424	0.109675	-9.23754		Crebbp	0.155166	-2.62898
		Rps21	0.00255381	-2.12121		Gm10052	0.224767	-9.16765		N4bp2	0.102525	-2.62554
		2810408A11Rik	0.000255714	-2.12105		Gm7367	0.0818002	-9.12548		4930504C09Rik	0.112724	-2.62386
		Zfp791	0.000730712	-2.12079		Ipw	0.0516222	-9.10824		Nid1	0.118284	-2.62113
		Mesp2	0.000456706	-2.11847		Fam171b	0.0712374	-7.7971		Cers6	0.131508	-2.62004
		Tmem14a	0.000996308	-2.11815		Snora81	0.117076	-7.63057		Fryl	0.0184974	-2.61969
		1600020E01Rik	6.09027e-05	-2.11648		Zdhhc22	0.0817583	-7.4664		St8sia1	0.097039	-2.61935
		Il20rb	9.57576e-06	-2.11605		Lrit3	0.0410205	-6.92025		Gsg1	0.119438	-2.61752
		Lmo2	0.00054539	-2.11442		Slc24a4	0.0761564	-6.2212		Mob1a	0.290567	-2.61459
		Ganc	0.000289547	-2.11353		Kdr	0.0400423	-6.00621		Gabrb3	0.102699	-2.61337
		Cyp4a12b	1.70315e-05	-2.11099		Snora3	0.0851054	-5.6211		Stxbp1	0.155433	-2.61228
		Rpl34	0.132993	-2.10649		Cerkl	0.0788992	-5.53937		Zfp385b	0.158558	-2.6051
		Tmem8b	2.41553e-06	-2.10543		Snora52	0.0571428	-5.22442		Atp2b2	0.184307	-2.60343
		Snx29	0.00098699	-2.10382		Crb1	0.0652101	-4.90333		Slc17a7	0.172806	-2.60271
		Usp11	0.000173693	-2.10317		Wasf3	0.116072	-4.8613		Psd	0.14313	-2.59775
		Plscr4	2.20447e-06	-2.10161		Srp54b	0.120284	-4.83618		Rab11fip4	0.126974	-2.59644
		Rab17	0.000784525	-2.1016		Oaz1-ps	0.195811	-4.79437		Klf9	0.0809294	-2.59593
		Zfp383	5.71561e-05	-2.10112		Gabbr2	0.0730872	-4.69996		Chgb	0.167225	-2.59442
		Gm561	0.00881998	-2.09928		Klhl3	0.0644926	-4.68774		Esrrg	0.128695	-2.59432
		Atpif1	0.00165132	-2.09554		Rdh8	0.10086	-4.66664		Slc4a7	0.0586294	-2.5926
		Rps7	0.0264781	-2.09304		Gabrr1	0.0528527	-4.64871		Dpp6	0.142773	-2.58502
		Mcee	0.000134747	-2.09217		Adnp	0.199399	-4.5236		Gramd2	0.123798	-2.58245
		Efcab2	0.00106477	-2.09018		Peg3	0.098442	-4.52181		Spock3	0.145496	-2.58043
		Nuak1	0.000184574	-2.08744		Snord96a	0.227202	-4.39671		Asic4	0.151025	-2.58001
		Mtus2	6.20556e-05	-2.08647		Rbp3	0.0674105	-4.39652		Pcdhgb7	0.177292	-2.57969
		Fam169a	0.000238534	-2.08618		Uhmk1	0.099739	-4.3904		Ammecr1	0.128015	-2.5792
		Cbr2	0.000162505	-2.08394		Cyp24a1	0.036722	-4.37914		Fbxl16	0.177164	-2.57887
		Nupr1l	0.00817531	-2.08239		Cyp26a1	0.0129387	-4.35849		Acsl6	0.117076	-2.57662
		1810021B22Rik	0.0158081	-2.07889		Gramd1b	0.0812094	-4.33852		1810041L15Rik	0.154849	-2.57657
		Ifi27	0.00091179	-2.07844		Lrrc8b	0.144812	-4.32893		Slc1a7	0.113991	-2.57607
		Sat2	0.0045432	-2.07838		Kcnma1	0.0275173	-4.30458		Pacsin1	0.200446	-2.57148
		2310001H17Rik	0.00942489	-2.07775		Arhgap5	0.185741	-4.2948		Unc13a	0.0893877	-2.57147
		Asb13	7.69652e-06	-2.0773		Slc6a11	0.0852431	-4.22597		Cbl	0.146117	-2.57021
		Crtc1	0.000137033	-2.07506		Cntn4	0.0468177	-4.19981		Kcnh2	0.143508	-2.56889
		2010001A14Rik	0.00574647	-2.07447		Kera	0.137005	-4.19065		Acvr1b	0.162764	-2.56864
		Gm2a	1.43803e-05	-2.07359		Rapgef5	0.108418	-4.17531		Abca5	0.0288567	-2.5667
		Tsc22d3	1.176e-05	-2.07111		Plcb4	0.111608	-4.16073		Chrnb3	0.14242	-2.5637
		Gm6890	0.0096004	-2.06962		Slc1a2	0.0344714	-4.15876		Prdm10	0.158633	-2.56207
		Fam213b	0.00217712	-2.06807		Impg2	0.0473631	-4.14256		Wdfy2	0.184799	-2.56191
		Gsto2	0.000456502	-2.06758		Sgtb	0.0653637	-4.12385		Rgs8	0.239786	-2.55965
		Hist3h2a	0.000189764	-2.06527		Tnks	0.124109	-4.10702		Tnfaip3	0.141223	-2.55863
		Phpt1	0.00103257	-2.06499		Pdpr	0.121229	-4.10216		Igsf21	0.19388	-2.55615
		Timm8b	0.0194274	-2.06214		Paqr3	0.0521903	-4.08586		Cacna1d	0.0986142	-2.556
		H2-Ke6	0.000212819	-2.06151		Slc6a1	0.0879306	-4.06517		Atp1b2	0.161406	-2.55454
		Smim24	0.00546493	-2.05838		Impg1	0.0595164	-4.05849		Lhfpl3	0.153825	-2.55362
		Crim1	6.09027e-05	-2.05772		Serinc4	0.0483145	-4.02425		AI118078	0.0915246	-2.55266
		2900005J15Rik	0.00522716	-2.05445		Atp8a2	0.0257966	-4.00381		Zkscan7	0.0558921	-2.55163
		Zfp398	0.00210554	-2.05407		Cyp4a12a	0.0826889	-3.98999		Kcnj10	0.162398	-2.54322
		Mfsd7a	4.97395e-06	-2.05396		Strip2	0.041043	-3.98742		Nhlrc3	0.140299	-2.53895
		Zbtb12	0.000195111	-2.05014		Lactbl1	0.102699	-3.93676		Tmod2	0.200446	-2.53876
		Zfp759	0.0167245	-2.04842		Clk2-scamp3	0.13742	-3.9146		Gm20753	0.389549	-2.53698
		Acot2	0.000328828	-2.04542		Lrit1	0.0713908	-3.87435		Rcor1	0.244314	-2.53421
		Rbpms2	0.00193827	-2.04507		C1ql3	0.088618	-3.87055		P3h2	0.176202	-2.53413
		Rad9b	5.16595e-06	-2.04313		Rp1	0.0671451	-3.84147		Elfn1	0.121546	-2.53152
		Zfp605	0.00272364	-2.0406		Megf9	0.132205	-3.83759		3110021N24Rik	0.188311	-2.52779
		Six2	9.48433e-06	-2.03791		Gabra1	0.0557415	-3.83365		Lrit2	0.127908	-2.52726
		Map4k2	2.79278e-05	-2.03683		Syt1	0.0776435	-3.81379		Lrtm1	0.183136	-2.52567
		Prss22	0.000203579	-2.03649		Prox1	0.18496	-3.80789		Zfp536	0.13203	-2.52565
		Rps27a	0.0333627	-2.03301		Slc9a7	0.0875397	-3.77675		Thsd7a	0.125593	-2.52459
		Scn4a	0.00018223	-2.03146		Frem2	0.0537037	-3.77157		Dock3	0.128695	-2.5225
		Rhox4a	0.000700988	-2.03058		Akap6	0.0391131	-3.766		Nebl	0.250499	-2.52167
		Zfp874b	0.00119144	-2.02956		Snora64	0.163959	-3.75162		Cacnb2	0.120862	-2.52165
		Tacc1	0.000126025	-2.02813		Pdzph1	0.0551735	-3.7479		Mbd5	0.0804755	-2.52107
		Itpkb	0.00472475	-2.02665		Snord100	0.178098	-3.74737		Alg10b	0.166688	-2.50482
		Slc22a5	7.0095e-06	-2.02597		Hcn1	0.0735144	-3.74284		Ccdc64	0.0993173	-2.5046
		Arhgef19	3.92885e-05	-2.02258		Mir1982	0.212523	-3.74038		Lnpep	0.16682	-2.50409
		2410006H16Rik	0.010725	-2.02175		Adcy1	0.0631484	-3.73428		Lrrn3	0.13947	-2.50359
		Slc50a1	0.00012886	-2.02053		Grik1	0.0644926	-3.72874		Grk1	0.18622	-2.5014
		Gorasp1	2.41553e-06	-2.02008		Mamld1	0.0769128	-3.71242		Kif5a	0.17467	-2.49057
		Pitpnm3	0.000192462	-2.02008		Enpep	0.0740662	-3.69921		Uprt	0.0923556	-2.48992
		Oxr1	0.00032525	-2.02007		Zbtb38	0.165125	-3.69369		Negr1	0.129336	-2.4831
		Acaa2	0.000112453	-2.01841		Ndnf	0.048357	-3.67944		Myt1	0.131222	-2.48301
		Apoe	0.000220501	-2.01718		Slc12a5	0.0778859	-3.67882		Gatad2b	0.134824	-2.48189
		Wdr5b	7.28278e-06	-2.01696		Abca8a	0.0354636	-3.65692		Ptpn4	0.128522	-2.48116
		AW011738	0.00011823	-2.01608		Ntng2	0.0945979	-3.63545		Rgs7	0.151335	-2.48099
		B230118H07Rik	0.000807791	-2.01519		Slc4a10	0.0725478	-3.62336		Als2	0.0852431	-2.47837
		Pdzk1ip1	0.000802091	-2.01293		Sphkap	0.0395467	-3.6186		Katnal2	0.0844116	-2.47832
		Dnajc6	0.00140818	-2.01273		Gm14436	0.127934	-3.60996		Gm7616	0.0712374	-2.47696
		Pfdn5	0.000388383	-2.01165		Kif1a	0.0883776	-3.60759		Rgcc	0.143039	-2.47525
		Slc17a5	2.06275e-05	-2.00846		Rassf8	0.124987	-3.60422		Adam22	0.0453071	-2.47512
		Zfp606	0.00609754	-2.0063		Tram1l1	0.0162681	-3.60215		Dopey1	0.0652708	-2.47405
		Tmod4	0.00411637	-2.00531		Dscaml1	0.0628115	-3.5977		Nt5e	0.1144	-2.47237
		Rabac1	0.00382035	-2.00469		Serpina9	0.0390627	-3.58729		Pde4dip	0.0615603	-2.47192
		5430405H02Rik	0.00581643	-2.0014		4930470H14Rik	0.0103358	-3.58386		A630089N07Rik	0.0327079	-2.47172
		Tmsb4x	0.00252717	-2.0006		Msi1	0.1454	-3.58161		Lrp3	0.128015	-2.46917
		Ikzf3	0.000418938	-2.00007		8030462N17Rik	0.111606	-3.56334		Dixdc1	0.0961239	-2.46858
		B130024G19Rik	0.00141318	-2.00003		Map1b	0.0826564	-3.55453		Prepl	0.0650057	-2.46509
		Dpm1	0.0232839	-2.00003		Ccdc186	0.0882843	-3.54124		Zswim5	0.14021	-2.46076
						Nr2c2	0.142705	-3.52676		Neurod1	0.145295	-2.45787
						Grm6	0.0772987	-3.50265		Epha8	0.155766	-2.45534
						Ptch1	0.134824	-3.49592		Zdhhc17	0.0381193	-2.45365
						Kcnd3	0.0644926	-3.49554		Spock2	0.128982	-2.45326
						Mgat5	0.0818761	-3.48544		Brsk2	0.151617	-2.45181
						Rp1l1	0.108213	-3.47754		2610005L07Rik	0.069569	-2.44848
						Rims2	0.0643312	-3.46932		Robo2	0.147828	-2.44799
						Grid1	0.0804927	-3.46191		Nbeal1	0.119384	-2.44383
						S100pbp	0.155123	-3.45931		Insm1	0.14266	-2.44132
						Ptpru	0.0945516	-3.44593		Foxn3	0.0428777	-2.44072
						Disp2	0.109239	-3.44302		Zdhhc2	0.133743	-2.43996
						Sprtn	0.19589	-3.42275		Chrnb2	0.101049	-2.43948
						Fstl5	0.0777979	-3.41179		Edil3	0.173743	-2.43671
						Rasgrf2	0.0894635	-3.41177		Mdga1	0.0887244	-2.43614
						Gucy2f	0.0837906	-3.3949		6530403H02Rik	0.0283908	-2.42974
						Ubap1l	0.14009	-3.387		Scamp5	0.127415	-2.42955
						Lingo3	0.0721168	-3.36484		Gm7334	0.311851	-2.42732
						Nrip1	0.115571	-3.34799		Pcdh9	0.117731	-2.42659
						Cadm3	0.128265	-3.34601		Pde6b	0.162493	-2.42628
						Nrxn3	0.0722605	-3.34189		6530402F18Rik	0.144544	-2.42593
						Faim2	0.139489	-3.33346		Frmd3	0.101079	-2.42455
						Pnmal1	0.147203	-3.32456		Mast1	0.161097	-2.42332
						Atp1a3	0.115641	-3.31948		Cntn1	0.122313	-2.42249
						Rs1	0.0874136	-3.30733		Ahrr	0.130432	-2.42062
						Lonrf2	0.130634	-3.30017		Reln	0.197887	-2.42028
						Gpr179	0.0674563	-3.27672		Cdcp1	0.239231	-2.41658
						Hcn3	0.0952642	-3.26459		4932438A13Rik	0.0201706	-2.41168
						Rest	0.188299	-3.25878		Apc2	0.15373	-2.41107
						Chrna4	0.175813	-3.25112		Epb41l3	0.102749	-2.41021
						Syt14	0.0452939	-3.23163		Samd7	0.156374	-2.40983
						Dpf3	0.104793	-3.21234		Cngb1	0.163324	-2.40907
						Cadps	0.12027	-3.21203		Sorcs2	0.0804899	-2.40755
						Sntb1	0.226314	-3.2061		Mpdz	0.0778859	-2.40647
						Cep290	0.0687362	-3.20496		Cttnbp2	0.116763	-2.40398
						Kcnv2	0.0975335	-3.20338		Spred2	0.192745	-2.40334
						Gm2011	0.122976	-3.19829		Dnm3	0.155604	-2.39963
						Cadm2	0.0611965	-3.19762		Nrxn2	0.217299	-2.39712
						Gm13363	0.144476	-3.19706		Add2	0.264731	-2.3951
						Stx1b	0.190901	-3.18507		Nell2	0.206287	-2.39398
						Elmod1	0.101017	-3.18384		Slc25a36	0.152148	-2.39389
						Fv1	0.102699	-3.18193		Lamp5	0.221041	-2.39143
						Flt1	0.0674653	-3.18157		Stac2	0.212736	-2.38425
						Celsr3	0.113466	-3.17867		Tmem136	0.128629	-2.38376
						Mfap1b	0.227673	-3.17201		Fktn	0.0404551	-2.38216
						Gm12669	0.402342	-3.16904		Gucy1b3	0.183895	-2.38204
						Cacna1h	0.0659622	-3.16889		Kcna5	0.12445	-2.38112
						Slc24a1	0.102487	-3.16882		Col6a2	0.0945973	-2.38033
						Hook1	0.157649	-3.15496		Trank1	0.113362	-2.38004
						Ush2a	0.0836939	-3.15364		Prrt1	0.108927	-2.37772
						Rims3	0.190699	-3.14541		Trim9	0.187729	-2.37388
						Ppm1e	0.0985824	-3.14191		Astn1	0.16281	-2.3728
						Kcnb1	0.113782	-3.13976		Ksr1	0.126577	-2.37182
						Slc8a3	0.0404551	-3.12954		Serpini1	0.0888961	-2.37084
						Nfasc	0.0852431	-3.12032		Dync2h1	0.0106721	-2.36862
						Arntl	0.0322609	-3.1162		Mmd2	0.182843	-2.36487
						Drd2	0.126808	-3.11486		Irs2	0.281112	-2.36126
						Pkd1	0.0986142	-3.11007		Rab39b	0.150778	-2.36094
						Pde6a	0.117913	-3.10193		Med13l	0.0688569	-2.36019
						Nrcam	0.234938	-3.10135		Gnaz	0.186044	-2.35992
						Sstr4	0.318286	-3.09697		Scg2	0.129655	-2.35988
						Tox2	0.156614	-3.0925		Lrrn1	0.160157	-2.35932
						Zfyve28	0.0700011	-3.0856		Sned1	0.233681	-2.35806
						AI463170	0.0557512	-3.08394		Klhl28	0.232834	-2.35584
						Gpr37	0.110765	-3.07571		Cacng4	0.264873	-2.35558
						Zbed6	0.188617	-3.07287		Kcnc4	0.196134	-2.35468
						Lpcat1	0.0808957	-3.07071		Samd11	0.134701	-2.35087
						Cacna2d4	0.0892252	-3.06957		Dusp4	0.260054	-2.35013
						Sv2a	0.123435	-3.06502		Aatk	0.168932	-2.34964
						Mak	0.132677	-3.0578		Kif3c	0.167628	-2.34874
						Adgrv1	0.0722605	-3.05659		Tnpo1	0.114185	-2.34866
						Sptb	0.133173	-3.05541		Prph2	0.164483	-2.34706
						Aqp4	0.0778369	-3.05474		Atcay	0.200446	-2.34454
						Col2a1	0.0393732	-3.0542		Syt13	0.158558	-2.34191
						Tacr3	0.0391443	-3.04449		Kif5c	0.175482	-2.34162
						Mir1954	0.281112	-3.04049		Col6a1	0.102699	-2.34149
						Tub	0.130641	-3.03683		Arhgef26	0.109239	-2.33741
						Ppp2r2b	0.107396	-3.03584		Kif21b	0.152817	-2.33581
						Rpgrip1	0.0794772	-3.03322		Arhgap26	0.0393732	-2.33575
						Mib1	0.14341	-3.0308		Adgrb1	0.132661	-2.33383
						Lyst	0.126808	-3.02797		Amph	0.202428	-2.33319
						Gabrr2	0.083833	-3.01859		Rnf157	0.215714	-2.33167
						Abcg4	0.113126	-3.01108		Itgb8	0.303553	-2.33041
						Dgke	0.0646468	-2.99113		Mef2c	0.146504	-2.33029
						Gpr152	0.122568	-2.98991		Kif1b	0.041359	-2.32065
						Pak7	0.0846033	-2.98976		March1	0.140277	-2.31823
						Klf12	0.0857734	-2.98552		Apba1	0.281112	-2.31808
						Epm2a	0.140128	-2.97877		Gal3st4	0.0336781	-2.3172
						Ankrd33b	0.125275	-2.97497		Hdac9	0.12987	-2.31594
						Kif26a	0.0883776	-2.96435		Ndst1	0.207451	-2.31584
						Heg1	0.130213	-2.96394		Ago2	0.12584	-2.31497
						Gabra2	0.0883776	-2.96319		Egflam	0.0522951	-2.31484
						Car10	0.137557	-2.96004		Wisp1	0.0973449	-2.31352
						Gucy2e	0.139582	-2.95565		Pcsk2	0.158136	-2.31241
						Ano2	0.0879272	-2.95507		Pitpnm1	0.144641	-2.31195
						Dner	0.0978142	-2.95494		Gucy1a3	0.222133	-2.31185
						Sv2b	0.104188	-2.95079		Dmd	0.0723695	-2.31139
						Maneal	0.0766125	-2.95029		Spata1	0.103643	-2.31133
						Slc24a3	0.109945	-2.94658		Tln2	0.0782519	-2.30688
						Gjd2	0.0929283	-2.94501		Peli3	0.228194	-2.30217
						Ptprn2	0.143151	-2.94127		Zkscan2	0.090004	-2.29874
						Mcf2l	0.112924	-2.93068		Dyrk2	0.0950546	-2.29714
						Sez6l2	0.116514	-2.92729		Fam155a	0.178415	-2.29197
						Farp2	0.04795	-2.92253		Kcne2	0.138295	-2.28993
						Sez6	0.15518	-2.91927		Plcg1	0.187361	-2.28948
						Trpc1	0.0831952	-2.9121		Man2a2	0.0894152	-2.28733
						Nptx2	0.0899553	-2.90643		Dgkd	0.0492346	-2.28553
						Fhod3	0.0899333	-2.90602		B3galt2	0.0756729	-2.2824
						Unc80	0.0949387	-2.90436		Lrrc75b	0.192823	-2.28224
						Sgip1	0.0941688	-2.90385		Zfp955b	0.0509346	-2.27874
						Elovl4	0.097478	-2.90135		Limch1	0.159815	-2.27826
						Xpo4	0.148831	-2.89974		Herc1	0.0782711	-2.27824
						Cacna1f	0.0828469	-2.89305		Cyb5d1	0.224571	-2.27682
						Abhd3	0.0512671	-2.89121		Fam222a	0.24025	-2.27599
						Rnf150	0.0755498	-2.88771		Pds5a	0.249606	-2.27579
						Gabra3	0.096322	-2.88034		Omg	0.192736	-2.27328
						Rgs9	0.131508	-2.87009		Ica1l	0.084774	-2.27066
						Ccnt1	0.0878479	-2.86817		Angptl1	0.189513	-2.26784
						Slc32a1	0.148402	-2.85751		Ric3	0.0665612	-2.26777
						Sez6l	0.0918408	-2.85606		Ftx	0.00314905	-2.26626
						Pcdh15	0.0932808	-2.85054		Efhd1	0.24331	-2.26371
						Tmem130	0.159092	-2.84985		Col11a2	0.0485974	-2.26055
						Tmem200c	0.098695	-2.84915		Crmp1	0.272557	-2.25953
						Gpam	0.1527	-2.839		Frmd5	0.240139	-2.25891
						Scg3	0.1425	-2.83803		Vav2	0.23384	-2.25873
						Cacng5	0.132981	-2.83579		Soga3	0.205713	-2.2581
						Trip11	0.126577	-2.83563		Slc1a3	0.0319545	-2.25791
						Mir2861	0.224536	-2.83291		Chst3	0.176647	-2.25717
						BC027072	0.128089	-2.8285		Faxc	0.176647	-2.25599
						Nov	0.0100467	-2.81795		Tmem35	0.142256	-2.25507
						Rsbn1	0.11951	-2.81522		Tbc1d24	0.115549	-2.25359
						Kcnq2	0.153721	-2.81442		Trim23	0.228725	-2.25227
						Rgs9bp	0.135761	-2.80586		Fam19a3	0.158754	-2.25026
						Nsun3	0.213944	-2.80443		Nxnl1	0.195241	-2.24993
						Ddi2	0.214516	-2.80375		Syp	0.226446	-2.24858
						Wdr17	0.106323	-2.80328		Synm	0.280924	-2.24457
						Dmxl2	0.0945516	-2.80098		Ache	0.166688	-2.24375
						1700028K03Rik	0.0612779	-2.79478		Frzb	0.157296	-2.24364
						Fat4	0.039195	-2.7918		Alkbh8	0.130043	-2.24249
						Nefl	0.191028	-2.79108		Tmcc2	0.194303	-2.23669
						Slc4a8	0.103075	-2.79075		Nr2e1	0.159916	-2.2328
						Kif13b	0.167769	-2.79023		Ccdc39	0.153173	-2.2321
						Ces1d	0.0592543	-2.7902		Nsg1	0.202182	-2.23147
						Tox3	0.176994	-2.79019		Nefh	0.186686	-2.22866
						Wscd2	0.130179	-2.78771		Zfp462	0.0197505	-2.22507
						Mapk8ip2	0.137111	-2.78519		Myrip	0.229993	-2.22324
						Snx29	0.0862451	-2.77781		Dusp8	0.244243	-2.22189
						Ston1	0.278662	-2.77679		Tmem8	0.165898	-2.22049
						Doc2b	0.140277	-2.7767		Hey2	0.189247	-2.21995
						Agap2	0.153667	-2.7725		March7	0.264116	-2.21897
						Rho	0.126146	-2.77201		Tmem132c	0.0846894	-2.21827
						Pla2r1	0.0455364	-2.77168		Gria2	0.084667	-2.21789
						Vstm2a	0.121582	-2.77105		Cpne6	0.26389	-2.2167
						Napb	0.168198	-2.77049		Slc36a4	0.205454	-2.21601
						Hspa12a	0.130491	-2.76913		Efr3b	0.164617	-2.21033
						Cecr2	0.119438	-2.769		Unc79	0.0452939	-2.20552
						Zfp641	0.109015	-2.76785		Kirrel2	0.252183	-2.19771
						Elovl2	0.126146	-2.76708		Nkx2-1	0.305233	-2.19712
						4932411N23Rik	0.154945	-2.76637		Kcnj14	0.193619	-2.19517
						Lmln	0.0828423	-2.76453		Scrt1	0.276187	-2.1942
						Asic2	0.109341	-2.76264		Xpnpep3	0.143986	-2.19347
						Gm5615	0.0110032	-2.76061		Ttyh1	0.171885	-2.19325
						Lrch3	0.134824	-2.75694		Bace1	0.107913	-2.19298
						St6galnac5	0.0838756	-2.75317		Arid3b	0.190463	-2.19028
						Slc38a3	0.12565	-2.75049		Bsn	0.233498	-2.1871
						Ern1	0.136902	-2.74925		Gm17296	0.14721	-2.18666
						Xylt1	0.156687	-2.74748		Mlc1	0.208638	-2.18568
						Ccdc85c	0.139586	-2.74248		Svop	0.21322	-2.18434
						Eml5	0.0813744	-2.74197		Syngap1	0.190401	-2.18374
						Igsf11	0.108131	-2.74176		Dnmt3a	0.0700011	-2.18298
						Ank2	0.0955621	-2.73974		Arr3	0.190383	-2.18026
						Snora68	0.33256	-2.73921		Gba2	0.0656355	-2.17877
						Ankrd26	0.121372	-2.73592		Ankrd11	0.160953	-2.17844
						Gabrg2	0.134417	-2.73457		Nin	0.0918927	-2.17497
						Chrna6	0.143358	-2.73386		Ipo7	0.255435	-2.17405
						Esrrb	0.182643	-2.73127		Tmem179	0.246758	-2.17211
						Slc23a2	0.0499556	-2.72989		Papln	0.166767	-2.16996
						Ppef2	0.111516	-2.72852		Ogdhl	0.143039	-2.16902
						Pde8a	0.140254	-2.72822		Ccdc126	0.125105	-2.16664
						Ano4	0.0366344	-2.72394		Ltbp4	0.0713799	-2.16585
						Glp2r	0.114926	-2.71966		Lhfpl4	0.205676	-2.16527
						Plch1	0.125797	-2.7195		Cntnap1	0.11453	-2.16473
						D630045J12Rik	0.0677662	-2.71676		Sipa1l3	0.134559	-2.16442
						Gm17644	0.0297603	-2.71639		Skida1	0.187729	-2.16372
						Rtn4rl2	0.155604	-2.71638		Glcci1	0.104994	-2.16249
						Sept3	0.188311	-2.71619		Sntg2	0.221054	-2.16225
						Usp34	0.102487	-2.71557		BC030499	0.179704	-2.16193
						Podxl	0.147237	-2.71453		Crocc	0.17079	-2.16113
						Ina	0.229587	-2.71343		Chga	0.221297	-2.16032
						Fam161a	0.141791	-2.71195		S1pr1	0.139362	-2.15363
						Sarm1	0.150141	-2.71041		Ap3b2	0.237193	-2.15153
						Tmem150c	0.08561	-2.70932		Tmem145	0.208994	-2.15059
						Pclo	0.075563	-2.70831		Lppr4	0.196074	-2.14961
						Amy1	0.0778859	-2.70526		Dlg4	0.199022	-2.14724
						Raver2	0.0615659	-2.70078		Synj1	0.0699496	-2.14428
						Abca4	0.136565	-2.69929		Camkv	0.260927	-2.14048
						Ccdc177	0.124842	-2.69916		Foxo3	0.172655	-2.13998
						Capn15	0.132319	-2.69903		Crebl2	0.170874	-2.13833
						Srrm4	0.131577	-2.69074		Catsper2	0.0479518	-2.13754
						Drd1	0.0721168	-2.69022		Celf3	0.239077	-2.13491
						Wbscr17	0.11633	-2.68978		Gas7	0.190193	-2.13478
						Gria4	0.115231	-2.68736		Neurod4	0.259734	-2.13318
						Opn1mw	0.126146	-2.6867		Sp4	0.113362	-2.1319
						Asic3	0.0731504	-2.68667		Scn8a	0.204412	-2.131
						Kcnj9	0.119384	-2.68058		Ttc39aos1	0.132146	-2.13054
						Ntng1	0.105578	-2.675		Mpp4	0.18107	-2.13012
						Gna12	0.212646	-2.67291		Dvl3	0.262308	-2.12827
						Vps13c	0.158096	-2.6693		Crtac1	0.128207	-2.12724
						Vldlr	0.0477397	-2.66304		Kcnc1	0.249006	-2.12619
						Ppfia2	0.0241838	-2.6591		Pde6c	0.153404	-2.12474
						Ret	0.0301126	-2.65843		Vsx2	0.281112	-2.12423
						Cdhr1	0.115549	-2.65052		Sorl1	0.197877	-2.12284
						Herc3	0.0735684	-2.64863		Abcd2	0.106834	-2.12088
						Snap91	0.143151	-2.64752		Slc12a6	0.0841198	-2.11981
						St6galnac1	0.157649	-2.64695		Wdr47	0.0338472	-2.11812
						Lrrc24	0.128629	-2.6458		Ash1l	0.0387959	-2.11809
						Shank1	0.122568	-2.64391		Lin7a	0.267274	-2.1176
						Col9a1	0.0492914	-2.64274		Zfp169	0.155604	-2.11496
						Lca5	0.0710809	-2.63672		A930003O13Rik	0.161208	-2.1127
						Pex5l	0.134417	-2.63534		Map2	0.0907142	-2.11218
						Prkab2	0.193243	-2.63484		Rasgef1a	0.117613	-2.11214
						Iqsec3	0.198053	-2.63321		Plekha5	0.166961	-2.11169
						C1ql2	0.140254	-2.63167		Klhl11	0.15153	-2.10987
						Cacng7	0.145295	-2.6309		Ppargc1b	0.156554	-2.10896
						Itga2	0.219506	-2.629		Dlgap3	0.221297	-2.10827
						Crebbp	0.155166	-2.62898		Glg1	0.130626	-2.1081
						N4bp2	0.102525	-2.62554		Tbc1d20	0.250983	-2.10788
						4930504C09Rik	0.112724	-2.62386		Smpd3	0.134824	-2.10755
						Nid1	0.118284	-2.62113		Mttp	0.10413	-2.10602
						Cers6	0.131508	-2.62004		A930031H19Rik	0.186407	-2.10598
						Fryl	0.0184974	-2.61969		Fndc1	0.115549	-2.10491
						St8sia1	0.097039	-2.61935		Tshz2	0.115231	-2.10452
						Gsg1	0.119438	-2.61752		Ank1	0.194291	-2.10442
						Mob1a	0.290567	-2.61459		Necab1	0.157954	-2.10414
						Gabrb3	0.102699	-2.61337		Arhgef11	0.188308	-2.10322
						Stxbp1	0.155433	-2.61228		Phlpp2	0.0986142	-2.10226
						Egfl6	0.0148349	-2.60867		Synpr	0.214605	-2.10171
						Zfp385b	0.158558	-2.6051		Btbd7	0.25612	-2.1014
						Atp2b2	0.184307	-2.60343		Kmt2e	0.104188	-2.10113
						Slc17a7	0.172806	-2.60271		Cbln2	0.237099	-2.09925
						Psd	0.14313	-2.59775		Herc2	0.0306702	-2.09864
						Rab11fip4	0.126974	-2.59644		Hpcal4	0.249276	-2.09801
						Klf9	0.0809294	-2.59593		Lrp4	0.0356994	-2.09388
						Chgb	0.167225	-2.59442		Vsx1	0.246721	-2.09102
						Esrrg	0.128695	-2.59432		Lrp11	0.10485	-2.09042
						Slc4a7	0.0586294	-2.5926		Dot1l	0.154946	-2.09007
						Dpp6	0.142773	-2.58502		D430042O09Rik	0.115549	-2.09004
						Gramd2	0.123798	-2.58245		Zhx3	0.102699	-2.08987
						Spock3	0.145496	-2.58043		Neurl1a	0.233241	-2.08905
						Asic4	0.151025	-2.58001		Ppm1n	0.192448	-2.0882
						Pcdhgb7	0.177292	-2.57969		Whrn	0.197552	-2.08809
						Ammecr1	0.128015	-2.5792		A330040F15Rik	0.0588269	-2.08807
						Fbxl16	0.177164	-2.57887		C2cd2l	0.142499	-2.08672
						Acsl6	0.117076	-2.57662		Slc25a30	0.269816	-2.08658
						1810041L15Rik	0.154849	-2.57657		Rdh12	0.179791	-2.0855
						Slc1a7	0.113991	-2.57607		Slc2a3	0.130179	-2.08483
						Pacsin1	0.200446	-2.57148		Dab1	0.176355	-2.08482
						Unc13a	0.0893877	-2.57147		Arhgef37	0.232701	-2.08318
						Cbl	0.146117	-2.57021		Plxna2	0.0519012	-2.08109
						Kcnh2	0.143508	-2.56889		Ppp2r2c	0.23483	-2.07934
						Acvr1b	0.162764	-2.56864		Rtbdn	0.19589	-2.07904
						Abca5	0.0288567	-2.5667		Gnat2	0.185876	-2.07894
						Chrnb3	0.14242	-2.5637		Ntn4	0.217465	-2.07876
						Prdm10	0.158633	-2.56207		Kdm4c	0.0630794	-2.07855
						Wdfy2	0.184799	-2.56191		Kmt2c	0.0213619	-2.07627
						Rgs8	0.239786	-2.55965		Mdn1	0.0337276	-2.07332
						Tnfaip3	0.141223	-2.55863		Map6	0.199039	-2.07223
						Igsf21	0.19388	-2.55615		Icmt	0.11764	-2.07148
						Cacna1d	0.0986142	-2.556		Abca3	0.10931	-2.06966
						Atp1b2	0.161406	-2.55454		Ppp1r9a	0.165082	-2.06913
						Lhfpl3	0.153825	-2.55362		Ptprn	0.223673	-2.0672
						AI118078	0.0915246	-2.55266		Ttll3	0.0795379	-2.0668
						Zkscan7	0.0558921	-2.55163		Arg2	0.159281	-2.06505
						Kcnj10	0.162398	-2.54322		Sema6b	0.170683	-2.06333
						Nhlrc3	0.140299	-2.53895		Snora16a	0.281112	-2.0632
						Tmod2	0.200446	-2.53876		Wwc2	0.152311	-2.06123
						Gm20753	0.389549	-2.53698		Sox2	0.312491	-2.06057
						Rcor1	0.244314	-2.53421		Notch3	0.289032	-2.06024
						P3h2	0.176202	-2.53413		Susd4	0.154888	-2.05718
						Elfn1	0.121546	-2.53152		Elk4	0.180868	-2.05705
						3110021N24Rik	0.188311	-2.52779		Pfkfb2	0.0534708	-2.05688
						Lrit2	0.127908	-2.52726		Kirrel	0.176971	-2.05632
						Lrtm1	0.183136	-2.52567		Chst15	0.215916	-2.05618
						Zfp536	0.13203	-2.52565		Pgbd5	0.203377	-2.05403
						Thsd7a	0.125593	-2.52459		Utp14b	0.17612	-2.05318
						Dock3	0.128695	-2.5225		Gm13152	0.281112	-2.05306
						Nebl	0.250499	-2.52167		Rnf123	0.112924	-2.05291
						Cacnb2	0.120862	-2.52165		Syne1	0.022952	-2.04966
						Rps6ka2	0.0828423	-2.52153		Brsk1	0.247766	-2.04726
						Mbd5	0.0804755	-2.52107		B4galnt4	0.081924	-2.04545
						Cyp26b1	0.083206	-2.50857		Zfp369	0.0755184	-2.04512
						Alg10b	0.166688	-2.50482		D130017N08Rik	0.258226	-2.04414
						Ccdc64	0.0993173	-2.5046		Fam129c	0.0426025	-2.04198
						Lnpep	0.16682	-2.50409		Agap1	0.097039	-2.0416
						Lrrn3	0.13947	-2.50359		Ccnt2	0.218183	-2.04134
						Grk1	0.18622	-2.5014		Unc13b	0.103643	-2.03792
						Pla2g7	0.00700354	-2.49825		AI593442	0.202399	-2.03636
						Kif5a	0.17467	-2.49057		Col7a1	0.0433513	-2.03483
						Zfp398	0.122259	-2.4905		Grin1	0.159813	-2.03483
						Uprt	0.0923556	-2.48992		Eml1	0.152549	-2.03467
						Negr1	0.129336	-2.4831		Cpeb3	0.0488723	-2.03249
						Myt1	0.131222	-2.48301		Trak2	0.0961239	-2.02918
						Gatad2b	0.134824	-2.48189		Sox8	0.237153	-2.02822
						Ptpn4	0.128522	-2.48116		Pgm2l1	0.179626	-2.02622
						Rgs7	0.151335	-2.48099		Vtn	0.228635	-2.02592
						Als2	0.0852431	-2.47837		Cep104	0.147253	-2.02588
						Katnal2	0.0844116	-2.47832		Sag	0.232901	-2.02579
						Gm7616	0.0712374	-2.47696		Ppp3cc	0.176476	-2.02405
						Rgcc	0.143039	-2.47525		Ccdc88c	0.205445	-2.02211
						Adam22	0.0453071	-2.47512		Prdm8	0.234916	-2.02191
						Dopey1	0.0652708	-2.47405		Dpt	0.281112	-2.02185
						Nt5e	0.1144	-2.47237		Car2	0.234638	-2.02105
						Pde4dip	0.0615603	-2.47192		Rnft2	0.13742	-2.01844
						A630089N07Rik	0.0327079	-2.47172		Klhdc1	0.168198	-2.01804
						Lrp3	0.128015	-2.46917		Mturn	0.148875	-2.01777
						Dixdc1	0.0961239	-2.46858		Birc6	0.0721096	-2.01706
						Prepl	0.0650057	-2.46509		Nsg2	0.262487	-2.01706
						Zswim5	0.14021	-2.46076		Dpy19l4	0.130559	-2.01669
						Neurod1	0.145295	-2.45787		Fam83b	0.407097	-2.0164
						Epha8	0.155766	-2.45534		Apc	0.048481	-2.01291
						Zdhhc17	0.0381193	-2.45365		Samsn1	0.14336	-2.01132
						Spock2	0.128982	-2.45326		Nol4l	0.191318	-2.01092
						Brsk2	0.151617	-2.45181		Cdc42bpa	0.168661	-2.01023
						2610005L07Rik	0.069569	-2.44848		Epb41	0.143315	-2.00921
						Robo2	0.147828	-2.44799		Nhlh2	0.230829	-2.00912
						Nbeal1	0.119384	-2.44383		Fyco1	0.0199035	-2.00763
						Insm1	0.14266	-2.44132		Strn	0.32043	-2.00666
						Foxn3	0.0428777	-2.44072		Ggt7	0.215475	-2.00643
						Zdhhc2	0.133743	-2.43996		Mrgpra6	0.0182874	-2.00601
						Chrnb2	0.101049	-2.43948		Ttc7b	0.02357	-2.00555
						Edil3	0.173743	-2.43671		Gpr162	0.167225	-2.00526
						Mdga1	0.0887244	-2.43614		Glb1l3	0.233681	-2.00488
						6530403H02Rik	0.0283908	-2.42974		Ttll11	0.157713	-2.0047
						Scamp5	0.127415	-2.42955		Rnpc3	0.134981	-2.00373
						Gm7334	0.311851	-2.42732		Syt11	0.213285	-2.00239
						Cachd1	0.153908	-2.42673		Sik2	0.182643	-2.00192
						Pcdh9	0.117731	-2.42659		Rtn1	0.204974	-2.00148
						Pde6b	0.162493	-2.42628		Camk2b	0.286992	-2.00043
						6530402F18Rik	0.144544	-2.42593		Jag2	0.179053	-2.00026
						Frmd3	0.101079	-2.42455
						Mast1	0.161097	-2.42332
						Cntn1	0.122313	-2.42249
						Ahrr	0.130432	-2.42062
						Reln	0.197887	-2.42028
						Cdcp1	0.239231	-2.41658
						Epas1	0.0432399	-2.41465
						4932438A13Rik	0.0201706	-2.41168
						Osbpl6	0.041359	-2.41166
						Apc2	0.15373	-2.41107
						Epb41l3	0.102749	-2.41021
						Samd7	0.156374	-2.40983
						Cngb1	0.163324	-2.40907
						Sorcs2	0.0804899	-2.40755
						Mpdz	0.0778859	-2.40647
						Cttnbp2	0.116763	-2.40398
						Spred2	0.192745	-2.40334
						Dnm3	0.155604	-2.39963
						Nrxn2	0.217299	-2.39712
						Add2	0.264731	-2.3951
						Nell2	0.206287	-2.39398
						Slc25a36	0.152148	-2.39389
						Lamp5	0.221041	-2.39143
						Stac2	0.212736	-2.38425
						Tmem136	0.128629	-2.38376
						Fktn	0.0404551	-2.38216
						Gucy1b3	0.183895	-2.38204
						Kcna5	0.12445	-2.38112
						Col6a2	0.0945973	-2.38033
						Trank1	0.113362	-2.38004
						Prrt1	0.108927	-2.37772
						Trim9	0.187729	-2.37388
						Astn1	0.16281	-2.3728
						Ksr1	0.126577	-2.37182
						Serpini1	0.0888961	-2.37084
						Cacna2d2	0.0506542	-2.36991
						Dync2h1	0.0106721	-2.36862
						Mmd2	0.182843	-2.36487
						Irs2	0.281112	-2.36126
						Rab39b	0.150778	-2.36094
						Med13l	0.0688569	-2.36019
						Gnaz	0.186044	-2.35992
						Scg2	0.129655	-2.35988
						Lrrn1	0.160157	-2.35932
						Sned1	0.233681	-2.35806
						Klhl28	0.232834	-2.35584
						Cacng4	0.264873	-2.35558
						Kcnc4	0.196134	-2.35468
						Samd11	0.134701	-2.35087
						Dusp4	0.260054	-2.35013
						Aatk	0.168932	-2.34964
						Kif3c	0.167628	-2.34874
						Tnpo1	0.114185	-2.34866
						Prph2	0.164483	-2.34706
						Stamos	0.150966	-2.3465
						Atcay	0.200446	-2.34454
						Syt13	0.158558	-2.34191
						Kif5c	0.175482	-2.34162
						Col6a1	0.102699	-2.34149
						Arhgef26	0.109239	-2.33741
						Kif21b	0.152817	-2.33581
						Arhgap26	0.0393732	-2.33575
						Adgrb1	0.132661	-2.33383
						Amph	0.202428	-2.33319
						Rnf157	0.215714	-2.33167
						Itgb8	0.303553	-2.33041
						Mef2c	0.146504	-2.33029
						Kif1b	0.041359	-2.32065
						March1	0.140277	-2.31823
						Apba1	0.281112	-2.31808
						Gal3st4	0.0336781	-2.3172
						Hdac9	0.12987	-2.31594
						Ndst1	0.207451	-2.31584
						Ago2	0.12584	-2.31497
						Egflam	0.0522951	-2.31484
						Wisp1	0.0973449	-2.31352
						Pcsk2	0.158136	-2.31241
						Pitpnm1	0.144641	-2.31195
						Gucy1a3	0.222133	-2.31185
						Dmd	0.0723695	-2.31139
						Spata1	0.103643	-2.31133
						Tln2	0.0782519	-2.30688
						Peli3	0.228194	-2.30217
						Zkscan2	0.090004	-2.29874
						Dyrk2	0.0950546	-2.29714
						Fam155a	0.178415	-2.29197
						Kcne2	0.138295	-2.28993
						Plcg1	0.187361	-2.28948
						Man2a2	0.0894152	-2.28733
						Dgkd	0.0492346	-2.28553
						B3galt2	0.0756729	-2.2824
						Lrrc75b	0.192823	-2.28224
						Tppp	0.0573245	-2.28144
						Cdh4	0.0721168	-2.2801
						Zfp955b	0.0509346	-2.27874
						Limch1	0.159815	-2.27826
						Herc1	0.0782711	-2.27824
						Cyb5d1	0.224571	-2.27682
						Fam222a	0.24025	-2.27599
						Pds5a	0.249606	-2.27579
						Omg	0.192736	-2.27328
						Ica1l	0.084774	-2.27066
						Angptl1	0.189513	-2.26784
						Ric3	0.0665612	-2.26777
						Ftx	0.00314905	-2.26626
						Efhd1	0.24331	-2.26371
						Col11a2	0.0485974	-2.26055
						Crmp1	0.272557	-2.25953
						Frmd5	0.240139	-2.25891
						Vav2	0.23384	-2.25873
						Soga3	0.205713	-2.2581
						Slc1a3	0.0319545	-2.25791
						Chst3	0.176647	-2.25717
						Faxc	0.176647	-2.25599
						Cux2	0.0297141	-2.25509
						Tmem35	0.142256	-2.25507
						Tbc1d24	0.115549	-2.25359
						Trim23	0.228725	-2.25227
						Fam19a3	0.158754	-2.25026
						Nxnl1	0.195241	-2.24993
						Syp	0.226446	-2.24858
						Gpr153	0.081924	-2.24717
						Synm	0.280924	-2.24457
						Ache	0.166688	-2.24375
						Frzb	0.157296	-2.24364
						Alkbh8	0.130043	-2.24249
						Tmcc2	0.194303	-2.23669
						Nr2e1	0.159916	-2.2328
						Ccdc39	0.153173	-2.2321
						Nsg1	0.202182	-2.23147
						Slc46a2	0.122123	-2.23103
						Nefh	0.186686	-2.22866
						Zfp462	0.0197505	-2.22507
						Myrip	0.229993	-2.22324
						Dusp8	0.244243	-2.22189
						Tmem8	0.165898	-2.22049
						Hey2	0.189247	-2.21995
						March7	0.264116	-2.21897
						Tmem132c	0.0846894	-2.21827
						Gria2	0.084667	-2.21789
						Cpne6	0.26389	-2.2167
						Slc36a4	0.205454	-2.21601
						Efr3b	0.164617	-2.21033
						Unc79	0.0452939	-2.20552
						Kirrel2	0.252183	-2.19771
						Nkx2-1	0.305233	-2.19712
						Kcnj14	0.193619	-2.19517
						Scrt1	0.276187	-2.1942
						Xpnpep3	0.143986	-2.19347
						Ttyh1	0.171885	-2.19325
						Bace1	0.107913	-2.19298
						Arid3b	0.190463	-2.19028
						Bsn	0.233498	-2.1871
						Gm17296	0.14721	-2.18666
						Mlc1	0.208638	-2.18568
						Svop	0.21322	-2.18434
						Syngap1	0.190401	-2.18374
						Dnmt3a	0.0700011	-2.18298
						Arr3	0.190383	-2.18026
						Gba2	0.0656355	-2.17877
						Ankrd11	0.160953	-2.17844
						Nin	0.0918927	-2.17497
						Ipo7	0.255435	-2.17405
						Tmem179	0.246758	-2.17211
						Papln	0.166767	-2.16996
						Ogdhl	0.143039	-2.16902
						Ccdc126	0.125105	-2.16664
						Ltbp4	0.0713799	-2.16585
						Lhfpl4	0.205676	-2.16527
						Cntnap1	0.11453	-2.16473
						Sipa1l3	0.134559	-2.16442
						Skida1	0.187729	-2.16372
						Glcci1	0.104994	-2.16249
						Sntg2	0.221054	-2.16225
						BC030499	0.179704	-2.16193
						Crocc	0.17079	-2.16113
						Chga	0.221297	-2.16032
						S1pr1	0.139362	-2.15363
						Ap3b2	0.237193	-2.15153
						Tmem145	0.208994	-2.15059
						Lppr4	0.196074	-2.14961
						Dlg4	0.199022	-2.14724
						Mylk	0.103075	-2.14541
						Synj1	0.0699496	-2.14428
						Camkv	0.260927	-2.14048
						Foxo3	0.172655	-2.13998
						Antxr1	0.117725	-2.1389
						Crebl2	0.170874	-2.13833
						Catsper2	0.0479518	-2.13754
						Celf3	0.239077	-2.13491
						Gas7	0.190193	-2.13478
						Neurod4	0.259734	-2.13318
						Sp4	0.113362	-2.1319
						Scn8a	0.204412	-2.131
						Ttc39aos1	0.132146	-2.13054
						Mpp4	0.18107	-2.13012
						Dvl3	0.262308	-2.12827
						Crtac1	0.128207	-2.12724
						Kcnc1	0.249006	-2.12619
						Pde6c	0.153404	-2.12474
						Vsx2	0.281112	-2.12423
						Sorl1	0.197877	-2.12284
						Abcd2	0.106834	-2.12088
						Fcgbp	0.0698495	-2.11991
						Slc12a6	0.0841198	-2.11981
						Wdr47	0.0338472	-2.11812
						Ash1l	0.0387959	-2.11809
						Lin7a	0.267274	-2.1176
						Zfp169	0.155604	-2.11496
						A930003O13Rik	0.161208	-2.1127
						Dach1	0.0604935	-2.11222
						Map2	0.0907142	-2.11218
						Rasgef1a	0.117613	-2.11214
						Plekha5	0.166961	-2.11169
						Klhl11	0.15153	-2.10987
						Ppargc1b	0.156554	-2.10896
						Dlgap3	0.221297	-2.10827
						Glg1	0.130626	-2.1081
						Tbc1d20	0.250983	-2.10788
						Smpd3	0.134824	-2.10755
						Mttp	0.10413	-2.10602
						A930031H19Rik	0.186407	-2.10598
						Fndc1	0.115549	-2.10491
						Tshz2	0.115231	-2.10452
						Ank1	0.194291	-2.10442
						Necab1	0.157954	-2.10414
						Arhgef11	0.188308	-2.10322
						Phlpp2	0.0986142	-2.10226
						Synpr	0.214605	-2.10171
						Btbd7	0.25612	-2.1014
						Kmt2e	0.104188	-2.10113
						Cbln2	0.237099	-2.09925
						Herc2	0.0306702	-2.09864
						Hpcal4	0.249276	-2.09801
						Lrp4	0.0356994	-2.09388
						Vsx1	0.246721	-2.09102
						Lrp11	0.10485	-2.09042
						Dot1l	0.154946	-2.09007
						D430042O09Rik	0.115549	-2.09004
						Zhx3	0.102699	-2.08987
						Neurl1a	0.233241	-2.08905
						Ppm1n	0.192448	-2.0882
						Whrn	0.197552	-2.08809
						A330040F15Rik	0.0588269	-2.08807
						C2cd2l	0.142499	-2.08672
						Slc25a30	0.269816	-2.08658
						Rdh12	0.179791	-2.0855
						Slc2a3	0.130179	-2.08483
						Dab1	0.176355	-2.08482
						Arhgef37	0.232701	-2.08318
						Plxna2	0.0519012	-2.08109
						Ppp2r2c	0.23483	-2.07934
						Rtbdn	0.19589	-2.07904
						Gnat2	0.185876	-2.07894
						Ntn4	0.217465	-2.07876
						Kdm4c	0.0630794	-2.07855
						Kmt2c	0.0213619	-2.07627
						Mdn1	0.0337276	-2.07332
						Map6	0.199039	-2.07223
						Icmt	0.11764	-2.07148
						Abca3	0.10931	-2.06966
						Ppp1r9a	0.165082	-2.06913
						Ptprn	0.223673	-2.0672
						Ttll3	0.0795379	-2.0668
						Arg2	0.159281	-2.06505
						Sema6b	0.170683	-2.06333
						Snora16a	0.281112	-2.0632
						Wwc2	0.152311	-2.06123
						Sox2	0.312491	-2.06057
						Notch3	0.289032	-2.06024
						Fbp2	0.0516778	-2.05748
						Susd4	0.154888	-2.05718
						Elk4	0.180868	-2.05705
						Pfkfb2	0.0534708	-2.05688
						Kirrel	0.176971	-2.05632
						Chst15	0.215916	-2.05618
						Pgbd5	0.203377	-2.05403
						Utp14b	0.17612	-2.05318
						Gm13152	0.281112	-2.05306
						Rnf123	0.112924	-2.05291
						Ganc	0.0989995	-2.05108
						Syne1	0.022952	-2.04966
						Pitpnm3	0.161259	-2.04874
						Brsk1	0.247766	-2.04726
						B4galnt4	0.081924	-2.04545
						Zfp369	0.0755184	-2.04512
						D130017N08Rik	0.258226	-2.04414
						Fam129c	0.0426025	-2.04198
						Agap1	0.097039	-2.0416
						Ccnt2	0.218183	-2.04134
						Unc13b	0.103643	-2.03792
						AI593442	0.202399	-2.03636
						Kctd12	0.125275	-2.03537
						Col7a1	0.0433513	-2.03483
						Grin1	0.159813	-2.03483
						Eml1	0.152549	-2.03467
						Itpkb	0.194338	-2.03416
						Cpeb3	0.0488723	-2.03249
						Trak2	0.0961239	-2.02918
						Sox8	0.237153	-2.02822
						Pgm2l1	0.179626	-2.02622
						Vtn	0.228635	-2.02592
						Cep104	0.147253	-2.02588
						Sag	0.232901	-2.02579
						Nuak1	0.185501	-2.02496
						Ppp3cc	0.176476	-2.02405
						Ccdc88c	0.205445	-2.02211
						Prdm8	0.234916	-2.02191
						Dpt	0.281112	-2.02185
						Car2	0.234638	-2.02105
						Rnft2	0.13742	-2.01844
						Klhdc1	0.168198	-2.01804
						Mturn	0.148875	-2.01777
						Birc6	0.0721096	-2.01706
						Nsg2	0.262487	-2.01706
						Dpy19l4	0.130559	-2.01669
						Postn	0.122313	-2.0164
						Fam83b	0.407097	-2.0164
						Ttc28	0.115611	-2.01523
						Gpld1	0.0327079	-2.01323
						Apc	0.048481	-2.01291
						Samsn1	0.14336	-2.01132
						Nol4l	0.191318	-2.01092
						Cdc42bpa	0.168661	-2.01023
						Epb41	0.143315	-2.00921
						Nhlh2	0.230829	-2.00912
						Fyco1	0.0199035	-2.00763
						Asph	0.137315	-2.00703
						Strn	0.32043	-2.00666
						Ggt7	0.215475	-2.00643
						Mrgpra6	0.0182874	-2.00601
						Ttc7b	0.02357	-2.00555
						Gpr162	0.167225	-2.00526
						Glb1l3	0.233681	-2.00488
						Ttll11	0.157713	-2.0047
						Rnpc3	0.134981	-2.00373
						Slc6a4	0.105026	-2.00281
						Syt11	0.213285	-2.00239
						Sik2	0.182643	-2.00192
						Rtn1	0.204974	-2.00148
						Camk2b	0.286992	-2.00043
						Jag2	0.179053	-2.00026
[truncated: 2 more columns]
